# Supplementary material for: Sites of high local frustration in DNA origami
Source: Nat Commun. 2019 Mar 5;10:1061. doi: 10.1038/s41467-019-09002-6 (PMC6400978; doi:10.1038/s41467-019-09002-6)
Supplement: Supplementary file 4 — Supplementary Data 1 [file 41467_2019_9002_MOESM4_ESM.xlsx]

## Sheet: Tabelle1
Full list of sequences
Sequence ( 5´- 3 ´)	Comment
ACCCAAATCGATGGCCCACTACGTCGGGCAAC	Right side core staple (faceA)
GAACGTGGCGAGATAGGGTTGAGTTGGTGGTT	Core staple
CCCCGATTACAAGAGTCCACTATTGGTTTGCC	Core staple
GTAAAGCAAACGTCAAAGGGCGAACCCTGAGA	Core staple
GTAGGTAAATTTTTAGAACCCTCATCGCAAAT	Right side core staple (faceA)
AGGGTAGCAGCCTCAGAGCATAAACAATAAAT	Core staple
CAACCGTTCAAAAACATTATGACCTCAATTCT	Core staple
GGAGACAGGGAGAAGCCTTTATTTTTTCATTT	Core staple
GGATAAAAAGATTCAAAAGGGTGAGTTGATAA	Core staple
GGTTGTACCTAGCTGATAAATTAAGGAGCAAA	Core staple
CTTTTGCGTCAAATCACCATCAATGTAAAACT	Core staple
GGTCAATATGCGAACGAGTAGATTCCGAAAGA	Right side core staple (faceA)
CATACAGGTGCTGAATATAATGCTTGCTCCTT	Core staple
ACTAATAGTAAATATGCAACTAAACCAACAGG	Core staple
GGGGCGCGTTTCATTCCATATAACAGCTTCAA	Core staple
CCCAATTCACCTGTTTAGCTATATCAACGCAA	Core staple
ACATGTTTTAGTAGCATTAACATCGCTAAATC	Core staple
TCTGGAAGAGCTGAAAAGGTGGCACTGTAATA	Core staple
CTTCAAATAAGATTAAGAGGAAGCGTTTACCA	Right side core staple (faceA)
TTGATAAGTGCTTTAAACAGTTCAGTCCAATA	Core staple
TCAGGATTATAAATCAAAAATCAGGGGGTAAT	Core staple
AGCGAACCTTATAGTCAGAAGCAAGAGAGGCT	Core staple / substituted in optical tweezer exp.
GCATCAAAATCGCGTTTTAATTCGAGTTGATT	Core staple
GAATGACCAGAGAGTACCTTTAATGTAGCTCA	Core staple
CCTGACTAAGACCGGAAGCAAACTGTACGGTG	Core staple
AAGAGCAATAAAAACCAAAATAGCAGCGGATT	Core staple
ATTTAGGAGTTTAGACTGGATAGCGAAAACGA	Core staple
ACATAACGAGAAGTTTTGCCAGAGGTCTTTAC	Core staple
GCTTGAGAACACCAGAACGAGTAGAAATTGTG	Right side core staple (faceB)
AATCTACGTCATCAAGAGTAATCTGAGGACAG	Core staple
CTCATTATTTCATTACCCAAATCATCATAAGG	Core staple
TGTGAATTCATTCAGTGAATAAGGTTACTTAG	Core staple
AGCTGATTCTTTTCACCAGTGAGAAATCATGG	Right side core staple (faceA)
CCGAAATCCTTTCCAGTCGGGAAACCTAATGA	Core staple
CCAGCAGGCATTAATGAATCGGCCAGCCGGAA	Core staple
GAGTTGCACGGTTTGCGTATTGGGTGTTATCC	Core staple
TCGAAATCTGTATCATCGCCTGATCTTTTGCG	Right side core staple (faceB)
ATGAACGGCCAACCTAAAACGAAAGGAAGTTT	Core staple
GAACCGAACTAAAACACTCATCTTAGAGGCTT	Core staple
CCGGAACGTACCAAGCGCGAAACAGACAGCAT	Core staple
CGGAGATTCGCGACCTGCTCCATGCTTGCCCT	Core staple
AGAATACACTGACCAACTTTGAAATGACAAGA	Core staple
AGCGATTAAGGCGCAGACGGTCAAACGTAACA	Core staple
GGATCGTCATATTCGGTCGCTGAGTCTGTATG	Right side core staple (faceB)
CCATTAAAGGTTTATCAGCTTGCTTTGAAAAT	Core staple
TGAGGACTTAAACAGCTTGATACCCTAAAGGA	Core staple
CGGAACGAATGACAACAACCATCGAGTTTCAG	Core staple
TAACCGATACCCTCAGCAGCGAAAAAGTACAA	Core staple
GAATTTCTAAAGACTTTTTCATGAGAGGCAAA	Core staple
CGCCGACAGGGTAGCAACGGCTACTGACCCCC	Core staple
GGATTTTGAAGTTTTGTCGTCTTTCGAGAGGG	Right side core staple (faceB)
CTCCAAAAGAACCCATGTACCGTACACCCTCA	Core staple
ATTGCGAACCAGTACAAACTACAAGCCACCCT	Core staple
CGGAGTGACAGACAGCCCTCATAGGGTGTATC	Core staple
ACGATCTACTAAACAACTTTCAACCCCACGCA	Core staple
TTTCGTCATAATAATTTTTTCACGTTCGAGGT	Core staple
GCATTCCAGAATAGAAAGGAACAAGATAGTTG	Core staple
TTGATATAAGCGGGGTTTTGCTCAAAATAAAT	Right side core staple (faceB)
GAGCCACCATAAACAGTTAATGCCCTGGTAAT	Core staple
CAGAACCGACCTATTATTCTGAAATCATACAT	Core staple
ACCGTACTGGCTGAGACTCCTCAACGCAGTCT	Core staple
TTAGGATTAGTATAGCCCGGAATATTAGCGTA	Core staple
ATTTCGGACCACCCTCAGAACCGCACACTGAG	Core staple
TATTAAGACAGGAGGTTTAGTACCCGCCTGTA	Core staple
CCTCATTATGAGGCAGGTCAGACGGCGACAGA	Right side core staple (faceB)
AAGTTTTAGAGCCGCCACCCTCAGTAATCAAA	Core staple
GGCTTTTGGCCACCACCCTCAGAGTAGCCCCC	Core staple
CTGAATTTCACCAGAGCCGCCGCCCTGTAGCG	Core staple
CAGGAGGTAAGCCAGAATGGAAAGGAGAAGGA	Core staple
CCCTCAGAATGATACAGGAGTGTACCCTGCCT	Core staple
AGAACCACACCGTTCCAGTAAGCGCATGAAAG	Core staple
TGGTTTTTGCCCTTCACCGCCTGGAAACCGTC	Core staple
GCCAGCTGCGAAAATCCTGTTTGAGTTGTTCC	Core staple / substituted in optical tweezer exp.
GGGAGAGGGCAAGCGGTCCACGCTAAAGAACG	Core staple
ATCAAGTTCACCAATGAAACCATCAAAGAAAC	Right side core staple (faceB)
ATCACCGGAAGGTGAATTATCACCCAACCGAT	Core staple
TTATTAGCATTTGGGAATTAGAGCTTTACCAG	Core staple
CGTTTTCAAGCACCATTACCATTAATTTTGTC	Core staple
GGAAACGTTGCCTTTAGCGTCAGAAGCATTGA	Core staple
CTTGAGCCGTTTGCCATCTTTTCAAACCGCCA	Core staple
TCACCAGTTCGGCATTTTCGGTCACCGCCACC	Core staple
GCAAAGACAAGGTGGCAACATATAGCTAATAT	Right side core staple (faceB)
TGAGGGAGGAGGAAACGCAATAATTTTAAGAA	Core staple
CGCCAAAGGAACTGGCATGATTAAGAAATAGC	Core staple
ACAATCAAGTATGTTAGCAAACGTAGTTAAGC	Core staple
CATACATAACCACGGAATAAGTTTGCAAGGCC	Core staple
ACCCAAAAACAAAAGGGCGACATTGTCACCGA	Core staple
ATTACGCATAGAAAATTCATATGGCAGCAAAA	Core staple
AACAAAGTTAACCCACAAGAATTGAGAAAATA	Core staple
TTACAGAGTCTTACCGAAGCCCTTAACGGAAT	Core staple
GCATTAGAAAGAGCAAGAAACAATGACTCCTT	Core staple
TATTTTGCAAGCCTTAAATCAAGAATCCCATC	Right side core staple (faceC)
ATTATTTAGCGCCCAATAGCAAGCATCGAGAA	Core staple
CCTAATTTGCTTATCCGGTATTCTCAAGAACG	Core staple
TCTTACCATTAGCGAACCTCCCGAAATCAATA	Core staple
CTAATTTAGAACAAGAAAAATAATTATCATAT	Right side core staple (faceC)
CAAGCAAGCGACAAAAGGTAAAGTATTTAGGC	Core staple
GGTATTAACGACAATAAACAACATAGAATCGC	Core staple
ATCGGCTGACGCGCCTGTTTATCATAAAGCCA	Core staple
TAAGTCCTCGAGCATGTAGAAACCCTTGCGGG	Core staple
CCAGACGAACCAAGTACCGCACTCAAATCAGA	Core staple
AATGCAGATCTTTCCTTATCATTCAAGAACGC	Core staple
TCATAGCTGACTCTAGAGGATCCCAGATCGCA	Right side core staple (faceA)
GTGAGCTATGTGCTGCAAGGCGATCGATCGGT	Core staple
GCATAAAGAGGGTTTTCCCAGTCACGCCATTC	Core staple / substituted in FRET experiments
GCTCACAACGGCCAGTGCCAAGCTTTCTGGTG	Core staple
GCGTTATAAACACCGGAATCATAAAAGACGCT	Right side core staple (faceC)
AGAGGCATCTTTTTCAAATATATTTGTAAATG	Core staple
CATATTTATCTGACCTAAATTTAAACCTCCGG	Core staple
ACGCTCAACCGTGTGATAAATAAGCAAAATCA	Core staple
TAAGAATACAAATTCTTACCAGTAACAATAGA	Core staple
TTTCATCTACAACGCCAACATGTAAATTCTGT	Core staple
AATACCGACAGTAGGGCTTAATTGGTTCAGCT	Core staple
GAGAAGAGCCCTTAGAATCCTTGAGAGAAACA	Right side core staple (faceC)
CTGATGCATCATTTGAATTACCTTATGATGAA	Core staple
CTTAGGTTACATAAATCAATATATATTATTCA	Core staple
TAGGTCTGGCTTCTGTAAATCGTCGAATACCA	Core staple
TTAATTTTTCAATAGTGAATTTATGCGTTAAA	Core staple
GAAACAGTGGGTTATATAACTATATTAGTTAA	Core staple
ATAACCTTAGAGACTACCTTTTTATGGTTTGA	Core staple
ATAACGGAGTCAGATGAATATACATGCCCGAA	Right side core staple (faceC)
ACAAACATATACTTCTGAATAATGATTATCAG	Core staple
TTTCAATTCCATATCAAAATTATTCCAGAAGG	Core staple
AGTTACAAATAAAGAAATTGCGTATAACATTA	Core staple
GGTTTAACTTCGCCTGATTGCTTTGCTATTAA	Core staple
AGAACCTAACCTGAGCAAAAGAAGTTTTAATG	Core staple
AAACAGAAAATCGCGCAGAGGCGAGTGAGTGA	Core staple
CGTTATTAGACTTTACAAACAATTAGGCGGTC	Right side core staple (faceC)
ATGATGGCAATTGAGGAAGGTTATAAACCCTC	Core staple
AGCGGAATAGCACTAACAACTAATCTAAAGCA	Core staple
TCATTTTGTAGATAATACATTTGAGCCACGCT	Core staple
AAGTATTAATTTTAAAAGTTTGAGGATTTTCA	Core staple
TCTTTAGGTATCATCATATTCCTGGAAGGGTT	Core staple
GCCGTCAACGGAACAAAGAAACCATGCACGTA	Core staple
AGTATTAATACCGAACGAACCACCTTGCAACA	Right side core staple (faceC)
AATCAATACTGAAAGCGTAAGAATCAGTAATA	Core staple
TCACCTTGATTTTTGAATGGCTATATTTACAT	Core staple
GAGAGCCAAACTGATAGCCCTAAAACATTTTG	Core staple
ATTAAAAACACCGCCTGCAACAGTGGATTTAG	Core staple
CAGACAATCTGAACCTCAAATATCCTAAAATA	Core staple
AATGCGCGGCAGCAAATGAAAAATAGATTAGA	Core staple
TGCAGGTCGTTTCCTGTGTGAAATCGCCAGGG	Core staple
GTAACGCCTGTAAAGCCTGGGGTGCCTGTCGT	Core staple / substituted in FRET experiments
TAAAACGATTCCACACAACATACGAACGCGCG	Core staple
GGAAAAACATATTACCGCCAGCCAGTGCTTTC	Right side core staple (faceC)
AAAGGGACTTAACCGTTGTAGCAATTATAATC	Core staple
TGGCAGATAATAACATCACTTGCCGGAACGGT	Core staple
ACGCTCAAAACTATCGGCCTTGCTAAACAGGA	Core staple
CCAGAACAGCTCATGGAAATACCTACATCGCC	Core staple
TGATTAGTTCACCAGTCACACGACACGTGGCA	Core staple
AGAACTCATCGTCTGAAATGGATTTAGTCTTT	Core staple
GTTGCTTTAATCAGAGCGGGAGCTGGTAATAT	Core staple
GTCACGCTATCCTGAGAAGTGTTTTACTTCTT	Core staple
GCTTAATGAAAGGGATTTTAGACATGAGTAGA	Core staple
CTCCAGCCGCCAGTTTGAGGGGACATTGTAAA	Right side core staple (faceA)
GCGGGCCTAACAACCCGTCGGATTTCTGGCCT	Core staple
AGGCTGCGGGCGGATTGACCGTAAACCAATAG	Core staple / substituted in FRET experiments
CCGGAAACGGTGTAGATGGGCGCAATTAAATT	Core staple
GTGCATCTAGCTTTCCGGCACCGCTGCATGCC	Core staple
GAACAAACCAACTGTTGGGAAGGGTAAGTTGG	Core staple / substituted in FRET experiments
GTCACGTTCAGGCAAAGCGCCATTCGACGTTG	Core staple
CGTTAATAGCCCCAAAAACAGGAAAGTAATGT	Right side core staple (faceA)
TCCTGTAGCATTGCCTGAGAGTCTTGCCGGAG	Core staple
GAACGCCATCGATGAACGGTAATCATGATATT	Core staple / substituted in FRET experiments
TTTGTTAAAATCATATGTACCCCGGAAAGGCC	Core staple
TCAGAAAATTTTGTTAAAATTCGCTCGTAACC	Core staple
CAAGAGAATCAAAAATAATTCGCGCTCCGTGG	Core staple
AGCATGTCATCAGCTCATTTTTTATGGGATAG	Core staple
TTAATCAAAAGAATAGCCCGAGAAAGGAAGGGAATT	Edge type 0 - #1
TTCAAAATTAAGCAATAATATTTTTGAGAGATCTTT	Edge type 0 - #6
TTTGGCTTAGAGCTTAATCAAGGCAAAGAATTAGTT	Edge type 0 - #7
TTTTGAATCCCCCTCAAAAGGTCATTTTTGCGGATT	Edge type 0 - #8
TTGGAACAACATTATTACTCGTCATAAATATTCATT	Edge type 0 - #9
TTATAGGCTGGCTGACCTTTAATAAAACGAACTATT	Edge type 0
TTTGCCACTACGAAGGCATGTACAGACCAGGCGCTT	Edge type 0
TTAGCCTTTAATTGTATCCGGGTAAAATACGTAATT	Edge type 0
TTATAGCAAGCCCAATAGAAAAGGCTCCAAAAGGTT	Edge type 0
TTGAGTAACAGTGCCCGTACCCTCATTTTCAGGGTT	Edge type 0
TTGGAACCGCCTCCCTCAACGGGGTCAGTGCCTTTT	Edge type 0
TTTTGCGCTCACTGCCCGGGCAAAATCCCTTATATT	Edge type 0 - #2
TTCGGAAATTATTCATTAAACCAGAGCCACCACCTT	Edge type 0
TTTTACCAGAAGGAAACCGGAAGGTAAATATTGATT	Edge type 0
TTACGATTTTTTGTTTAAAGATAGCCGAACAAAGTT	Edge type 0
TTCGTAGGAATCATTACCTCCCAATCCAAATAAGTT	Edge type 0
TTAGAGAATATAAAGTACCCGTTTTTATTTTCATTT	Edge type 0
TTAAAGAACGCGAGAAAATTTCGAGCCAGTAATATT	Edge type 0
TTATTACATTTAACAATTAATCCAATCGCAAGACTT	Edge type 0
TTCCTGATTGTTTGGATTCAAGAAAACAAAATTATT	Edge type 0
TTATCAACAGTTGAAAGGAATTCATCAATATAATTT	Edge type 0
TTATAGAACCCTTCTGACTCTGGTCAGTTGGCAATT	Edge type 0
TTGCTGGCGAAAGGGGGAACTCACATTAATTGCGTT	Edge type 0 - #3
TTCTGTCCATCACGCAAAATTCTGGCCAACAGAGTT	Edge type 0
TTAGCGAAAGGAGCGGGCCACCGAGTAAAAGAGTTT	Edge type 0
TTTTAAATGTGAGCGAGTCTTCGCTATTACGCCATT	Edge type 0 - #4
TTACAAAGGCTATCAGGTCCAGCTTTCATCAACATT	Edge type 0 - #5
TTTGCAATGCCTGGATTGTATAAGTT	Edge type 0
TTTTAGATACATTTATATTTTAAATT	Edge type 0
TTTAAATGAATTTGCTTGCAGGGATT	Edge type 0
TTATAAGTGCCGTCCAGACGTTAGTT	Edge type 0
TTTATTCACAAACGTACCAGGCGGTT	Edge type 0
TTCGTAATCAGTAATTGGCCTTGATT	Edge type 0
TTTAGCTTAGATTTTACTAGAAAATT	Edge type 0
TTTTTTACATCGGAAACATAGCGATT	Edge type 0
TTATTAAATCCTTGTAACAGTACCTT	Edge type 0
TTAAACAGAGGTGCGACAACTCGTTT	Edge type 0
TTCGGCCTCAGGACGGGTACCGAGTT	Edge type 0
TTCAAATATTTAAGACGACAGTATTT	Edge type 0
TAGTTTGACCATT	Edge type 0
TTGTTAAAGGCCG	Edge type 0
GATAGCAGCACTT	Edge type 0
TTCTCGAATTCGT	Edge type 0
TTAGCCTGTTTAG	Edge type 0
AGCAGAAGATATT	Edge type 0
GAATAGCCCGAGAAAGGAAGGGAATTTTTAGCGAAAG	Edge type 1
AGCAATAATATTTTTGAGAGATCTTTTTTACAAAGGC	Edge type 1
AGCTTAATCAAGGCAAAGAATTAGTTTTTCAAAATTA	Edge type 1
CCCTCAAAAGGTCATTTTTGCGGATTTTTTGGCTTAG	Edge type 1
ATTATTACTCGTCATAAATATTCATTTTTTTGAATCC	Edge type 1
GCTGACCTTTAATAAAACGAACTATTTTTGGAACAAC	Edge type 1
CGAAGGCATGTACAGACCAGGCGCTTTTTATAGGCTG	Edge type 1
ATTGTATCCGGGTAAAATACGTAATTTTTTGCCACTA	Edge type 1
CCCAATAGAAAAGGCTCCAAAAGGTTTTTAGCCTTTA	Edge type 1
GTGCCCGTACCCTCATTTTCAGGGTTTTTATAGCAAG	Edge type 1
CTCCCTCAACGGGGTCAGTGCCTTTTTTTGAGTAACA	Edge type 1
ACTGCCCGGGCAAAATCCCTTATATTTTTAATCAAAA	Edge type 1
ATTCATTAAACCAGAGCCACCACCTTTTTGGAACCGC	Edge type 1
AGGAAACCGGAAGGTAAATATTGATTTTTCGGAAATT	Edge type 1
TTGTTTAAAGATAGCCGAACAAAGTTTTTTTACCAGA	Edge type 1
TCATTACCTCCCAATCCAAATAAGTTTTTACGATTTT	Edge type 1
TAAAGTACCCGTTTTTATTTTCATTTTTTCGTAGGAA	Edge type 1
CGAGAAAATTTCGAGCCAGTAATATTTTTAGAGAATA	Edge type 1
TAACAATTAATCCAATCGCAAGACTTTTTAAAGAACG	Edge type 1
TTTGGATTCAAGAAAACAAAATTATTTTTATTACATT	Edge type 1
TTGAAAGGAATTCATCAATATAATTTTTTCCTGATTG	Edge type 1
CTTCTGACTCTGGTCAGTTGGCAATTTTTATCAACAG	Edge type 1
AAGGGGGAACTCACATTAATTGCGTTTTTTTGCGCTC	Edge type 1
CACGCAAAATTCTGGCCAACAGAGTTTTTATAGAACC	Edge type 1
GAGCGGGCCACCGAGTAAAAGAGTTTTTTCTGTCCAT	Edge type 1
GAGCGAGTCTTCGCTATTACGCCATTTTTGCTGGCGA	Edge type 1
TATCAGGTCCAGCTTTCATCAACATTTTTTTAAATGT	Edge type 1
AATTTGCTTGCAGGGATTTTTGTTAAAGGCCG	Edge type 1
AGATTTTACTAGAAAATTTTTAGCCTGTTTAG	Edge type 1
CAGGACGGGTACCGAGTTTTTCTCGAATTCGT	Edge type 1
GCCTGGATTGTATAAGTTTTTCAAATA	Edge type 1
ACATTTATATTTTAAATTTTTTGCAAT	Edge type 1
GCCGTCCAGACGTTAGTTTTTTAAATG	Edge type 1
CAAACGTACCAGGCGGTTTTTATAAGT	Edge type 1
CAGTAATTGGCCTTGATTTTTTATTCA	Edge type 1
ATCGGAAACATAGCGATTTTTTAGCTT	Edge type 1
TCCTTGTAACAGTACCTTTTTTTTTAC	Edge type 1
AGGTGCGACAACTCGTTTTTTATTAAA	Edge type 1
TTTAAGACGACAGTATTTTTTCGGCCT	Edge type 1
TAGTTTGACCATTTTTTTAGAT	Edge type 1
GATAGCAGCACTTTTTCGTAAT	Edge type 1
AGCAGAAGATATTTTTAAACAG	Edge type 1
GAATAGCCCGAGAAAGGAAGGGAATTTTTAATCAAAA	Edge type 2
AGCAATAATATTTTTGAGAGATCTTTTTTCAAAATTA	Edge type 2
AGCTTAATCAAGGCAAAGAATTAGTTTTTTGGCTTAG	Edge type 2
CCCTCAAAAGGTCATTTTTGCGGATTTTTTTGAATCC	Edge type 2
ATTATTACTCGTCATAAATATTCATTTTTGGAACAAC	Edge type 2
GCTGACCTTTAATAAAACGAACTATTTTTATAGGCTG	Edge type 2
CGAAGGCATGTACAGACCAGGCGCTTTTTTGCCACTA	Edge type 2
ATTGTATCCGGGTAAAATACGTAATTTTTAGCCTTTA	Edge type 2
CCCAATAGAAAAGGCTCCAAAAGGTTTTTATAGCAAG	Edge type 2
GTGCCCGTACCCTCATTTTCAGGGTTTTTGAGTAACA	Edge type 2
CTCCCTCAACGGGGTCAGTGCCTTTTTTTGGAACCGC	Edge type 2
ACTGCCCGGGCAAAATCCCTTATATTTTTTTGCGCTC	Edge type 2
ATTCATTAAACCAGAGCCACCACCTTTTTCGGAAATT	Edge type 2
AGGAAACCGGAAGGTAAATATTGATTTTTTTACCAGA	Edge type 2
TTGTTTAAAGATAGCCGAACAAAGTTTTTACGATTTT	Edge type 2
TCATTACCTCCCAATCCAAATAAGTTTTTCGTAGGAA	Edge type 2
TAAAGTACCCGTTTTTATTTTCATTTTTTAGAGAATA	Edge type 2
CGAGAAAATTTCGAGCCAGTAATATTTTTAAAGAACG	Edge type 2
TAACAATTAATCCAATCGCAAGACTTTTTATTACATT	Edge type 2
TTTGGATTCAAGAAAACAAAATTATTTTTCCTGATTG	Edge type 2
TTGAAAGGAATTCATCAATATAATTTTTTATCAACAG	Edge type 2
CTTCTGACTCTGGTCAGTTGGCAATTTTTATAGAACC	Edge type 2
AAGGGGGAACTCACATTAATTGCGTTTTTGCTGGCGA	Edge type 2
CACGCAAAATTCTGGCCAACAGAGTTTTTCTGTCCAT	Edge type 2
GAGCGGGCCACCGAGTAAAAGAGTTTTTTAGCGAAAG	Edge type 2
GAGCGAGTCTTCGCTATTACGCCATTTTTTTAAATGT	Edge type 2
TATCAGGTCCAGCTTTCATCAACATTTTTACAAAGGC	Edge type 2
TTTAAATTTTTTTAGATACATTTATAT	Edge type 2
CAGGGATTTTTTAAATGAATTTGCTTG	Edge type 2
CGTTAGTTTTTATAAGTGCCGTCCAGA	Edge type 2
AGGCGGTTTTTTATTCACAAACGTACC	Edge type 2
CCTTGATTTTTCGTAATCAGTAATTGG	Edge type 2
AGAAAATTTTTTAGCTTAGATTTTACT	Edge type 2
TAGCGATTTTTTTTTACATCGGAAACA	Edge type 2
AGTACCTTTTTATTAAATCCTTGTAAC	Edge type 2
ACTCGTTTTTTAAACAGAGGTGCGACA	Edge type 2
ACCGAGTTTTTCGGCCTCAGGACGGGT	Edge type 2
CAGTATTTTTTCAAATATTTAAGACGA	Edge type 2
TATAAGTTTTTTGCAATGCCTGGATTG	Edge type 2
TAGTTTGACCATT	Edge type 2
TTGTTAAAGGCCG	Edge type 2
GATAGCAGCACTT	Edge type 2
TTCTCGAATTCGT	Edge type 2
TTAGCCTGTTTAG	Edge type 2
AGCAGAAGATATT	Edge type 2
TATCAGGGCAAGTTTTTTGGGGTCGTACTATG	Planar connections
AGTTTGGATAGAGCTTGACGGGGAGTGTAGCG	Planar connections
TGGACTCCCTAAATCGGAACCCTACCCGCCGC	Planar connections
GACGACGACACTATCATAACCCTCTAAATTGG	Planar connections
CTGCGGAAAGGTAGAAAGATTCATGGAAGAAA	Planar connections
AGTAAAATATACCACATTCAACTAAGAACTGG	Planar connections
TTTGCAAACCAAAAGGAATTACGATTAATCAT	Planar connections
GACGAGAATGGTTTAATTTCAACTGGCATAGT	Planar connections
ACCGGATAACCAGTCAGGACGTTGCAGTTGAG	Planar connections
AAGCTGCTACCTTATGCGATTTTAATGCAGAT	Planar connections
CAGAGAGACAGAGGGTAATTGAGCTTAGTTGC	Planar connections
AAGTAAGCCGTCAAAAATGAAAATACAGCCAT	Planar connections
AATAGCTAAGAATAACATAAAAACTTCCAGAG	Planar connections
CCAATAATCGGGAGAATTAACTGAATCCTGAA	Planar connections
AGGTTTTGACCCAGCTACAATTTTACACCCTG	Planar connections
TATAGAAGGCCAGTTACAAAATAAAGCAGCCT	Planar connections
GAGGCGTTACGCTAACGAGCGTCTAGGGAAGC	Planar connections
CTCGTTAGGACGAGCACGTATAACGAACCATC	Planar connections
AGTGAGGCGCTAGGGCGCTGGCAAAAGCCGGC	Planar connections
ACGCCAGAGCGCGTAACCACCACAAAGGGAGC	Planar connections
GGCCGATTCGCCGCTACAGGGCGCGAGGTGCC	Planar connections
TATCAGGGCAAGTTTTTTGGGGTCTTGTACTATG	TT-connections
AGTTTGGATAGAGCTTGACGGGGATTGTGTAGCG	TT-connections
TGGACTCCCTAAATCGGAACCCTATTCCCGCCGC	TT-connections
GACGACGACACTATCATAACCCTCTTTAAATTGG	TT-connections
CTGCGGAAAGGTAGAAAGATTCATTTGGAAGAAA	TT-connections
AGTAAAATATACCACATTCAACTATTAGAACTGG	TT-connections
TTTGCAAACCAAAAGGAATTACGATTTTAATCAT	TT-connections
GACGAGAATGGTTTAATTTCAACTTTGGCATAGT	TT-connections
ACCGGATAACCAGTCAGGACGTTGTTCAGTTGAG	TT-connections
AAGCTGCTACCTTATGCGATTTTATTATGCAGAT	TT-connections
CAGAGAGACAGAGGGTAATTGAGCTTTTAGTTGC	TT-connections
AAGTAAGCCGTCAAAAATGAAAATTTACAGCCAT	TT-connections
AATAGCTAAGAATAACATAAAAACTTTTCCAGAG	TT-connections
CCAATAATCGGGAGAATTAACTGATTATCCTGAA	TT-connections
AGGTTTTGACCCAGCTACAATTTTTTACACCCTG	TT-connections
TATAGAAGGCCAGTTACAAAATAATTAGCAGCCT	TT-connections
GAGGCGTTACGCTAACGAGCGTCTTTAGGGAAGC	TT-connections
CTCGTTAGGACGAGCACGTATAACTTGAACCATC	TT-connections
AGTGAGGCGCTAGGGCGCTGGCAATTAAGCCGGC	TT-connections
ACGCCAGAGCGCGTAACCACCACATTAAGGGAGC	TT-connections
GGCCGATTCGCCGCTACAGGGCGCTTGAGGTGCC	TT-connections
CAGGCTGCGGGCGGATTGACC	FRET design 2
GCATAAAGAGGGTTTTCCCAGTCACGCCATT	FRET design 2
[6FAM]GTAAACCAATAGGAACGCCATCGATGAACGGTAATCATGATATT	FRET design 2
GCATAAAGAGGGTTTTCCCAGTCACGCCATT[TAM]	FRET design 2
GCATAAAGAGGGTTTTCCCAG	FRET design 3
GAACAAACCAACTGTTGGGAAGGG	FRET design 3
[6FAM]-TAAGTTGGGTAACGCCTGTAAAGCCTGGGGTGCCTGTCGT	FRET design 3
[TAM]-TCACGCCATTCAGGCTGCGGGCGGATTGACCGTAAACCAATAG	FRET design 3
GCCAGCTGCGAAAATCCTGTTTGAGTTGTTCC[PEG9spacer]	Forward primer 1; 5’-origami sequence – spacer – plasmid sequence
GAGATCTCGATCCTCTACGCCGGACG
DIG-AAAGGCGGACAGGTATCCGGTAAGC	Reverse primer 1
AGCGAACCTTATAGTCAGAAGCAAGAGAGGCT[PEG9spacer]	Forward primer 2; 5’-origami sequence – spacer – plasmid sequence
GAGATCTCGATCCTCTACGCCGGACG
Bt-AAAGGCGGACAGGTATCCGGTAAGC	Reverse primer 2
