# Supplementary material for: Sites of high local frustration in DNA origami
Source: Nat Commun. 2019 Mar 5;10:1061. doi: 10.1038/s41467-019-09002-6 (PMC6400978; doi:10.1038/s41467-019-09002-6)
Supplement: Supplementary file 5 — Source Data [file 41467_2019_9002_MOESM5_ESM.xlsx]

## Sheet: Figure 2c
	AFM raw data for Figure 2c and Suppl. Table 1 (left-only vs right-only edges), counted structures for single AFM image (3 um x 3 um)																							preparation of Figure 2c
		e(-) + left e(0) @ 2nM, -1°C/min - counted									e(-) + left e(0) @ 2nM, -1°C/min - fraction													conditions: 2nM, -1°C/min			R = right-ONLY		L = left ONLY
		ccc	icc	iic	iii	others	total				ccc	icc	iic	iii	others	total
	picture 1	0	27	119	25	11	182			picture 1	0	14.8352	65.3846	13.7363	6.04396	100
	picture 2	0	29	137	24	12	202			picture 2	0	14.3564	67.8218	11.8812	5.94059	100									edges
	picture 3	0	22	122	16	11	171			picture 3	0	12.8655	71.345	9.35673	6.43275	100								isomers	e(-)	e(0)/R	e(1)/R	e(2)/R	e(0)/L	e(1)/L	e(2)/L
							555			Mean	0	14.019	68.1838	11.6581	6.1391	100								tot i-form	15.1267	18.78	16.3	16.6167	61.7867	49.4767	26.7767
										SD	0	0.83876	2.44676	1.79489	0.211886	0								tot c-form	84.8733	81.22	83.7	83.3833	38.2133	50.5233	73.2233
																								ccc	52.18	43.12	49.6	47.34	0	1.51	19.97
																								cci	44.58	51.34	48.9	49.85	14.02	37.83	74.73
																								cii	0.4	2.5	0	0	68.18	40.57	2.8
																								iii	0	0	0	0	11.66	9.82	0
		e(-) + left e(1) @ 2nM, -1°C/min - counted									e(-) + left e(1) @ 2nM, -1°C/min - fraction													others	2.84	3.04	1.49	2.81	6.14	10.27	2.5
		ccc	icc	iic	iii	others	total				ccc	icc	iic	iii	others	total								n	604	465	527	482	555	526	402
	picture 1	2	57	61	13	19	152			picture 1	1.31579	37.5	40.1316	8.55263	12.5	100
	picture 2	3	69	68	20	19	179			picture 2	1.67598	38.5475	37.9888	11.1732	10.6145	100
	picture 3	3	73	85	19	15	195			picture 3	1.53846	37.4359	43.5897	9.74359	7.69231	100
							526			Mean	1.51008	37.8278	40.57	9.82314	10.2689	100									Standard Deviation
										SD	0.14841	0.509571	2.30749	1.07131	1.97789	0								isomers	e(-)	e(0)/R	e(1)/R	e(2)/R	e(0)/L	e(1)/L	e(2)/L
																								ccc	6.97	3.59	6.17	2.19	0	0.15	1.41
																								cci	6.49	2.77	5.91	2.21	0.84	0.51	1.37
																								cii	0.57	1.28	0	0	2.45	2.31	0.6
		e(-) + left e(2) @ 2nM, -1°C/min - counted									e(-) + left e(2) @ 2nM, -1°C/min - fraction													iii	0	0	0	0	1.79	1.07	0
		ccc	icc	iic	iii	others	total				ccc	icc	iic	iii	others	total								others	1.2	0.47	0.42	0.88	0.21	1.98	0.96
	picture 1	24	97	4	0	5	130			picture 1	18.4615	74.6154	3.07692	0	3.84615	100
	picture 2	30	117	3	0	3	153			picture 2	19.6078	76.4706	1.96078	0	1.96078	100
	picture 3	26	87	4	0	2	119			picture 3	21.8487	73.1092	3.36134	0	1.68067	100
							402			Mean	19.9727	74.7317	2.79968	0	2.49587	100
										SD	1.40668	1.37473	0.604449	0	0.961619	0
		e(-) + right e(0) @ 2nM, -1°C/min - counted									e(-) + right e(0) @ 2nM, -1°C/min - fraction
		ccc	icc	iic	iii	others	total				ccc	icc	iic	iii	others	total
	picture 1	60	86	5	0	5	156			picture 1	38.4615	55.1282	3.20513	0	3.20513	100
	picture 2	73	84	6	0	4	167			picture 2	43.7126	50.2994	3.59281	0	2.39521	100
	picture 3	67	69	1	0	5	142			picture 3	47.1831	48.5915	0.704225	0	3.52113	100
							465			Mean	43.1191	51.3397	2.50072	0	3.04049	100
										SD	3.58521	2.76811	1.28014	0	0.474167	0
		e(-) + right e(1) @ 2nM, -1°C/min - counted									e(-) + right e(1) @ 2nM, -1°C/min - fraction
		ccc	icc	iic	iii	others	total				ccc	icc	iic	iii	others	total
	picture 1	70	83	0	0	2	155			picture 1	45.1613	53.5484	0	0	1.29032	100								original Figure 2c
	picture 2	87	101	0	0	4	192			picture 2	45.3125	52.6042	0	0	2.08333	100
	picture 3	105	73	0	0	2	180			picture 3	58.3333	40.5556	0	0	1.11111	100
							527			Mean	49.6024	48.9027	0	0	1.49492	100
										SD	6.17403	5.9149	0	0	0.422453	0
		e(-) + right e(2) @ 2nM, -1°C/min - counted									e(-) + right e(2) @ 2nM, -1°C/min - fraction
		ccc	icc	iic	iii	others	total				ccc	icc	iic	iii	others	total
	picture 1	73	87	0	0	5	165			picture 1	44.2424	52.7273	0	0	3.0303	100
	picture 2	90	91	0	0	3	184			picture 2	48.913	49.4565	0	0	1.63043	100
	picture 3	65	63	0	0	5	133			picture 3	48.8722	47.3684	0	0	3.7594	100
							482			Mean	47.3425	49.8507	0	0	2.80671	100
										SD	2.19218	2.20543	0	0	0.883409	0
																								Figure 2c of the main manuscript
		e(-) @ 2nM, -1°C/min - counted									e(-) @ 2nM, -1°C/min - fraction
		ccc	icc	iic	iii	others	total				ccc	icc	iic	iii	others	total
	picture 1	34	43	0	0	3	80			picture 1	42.5	53.75	0	0	3.75	100
	picture 2	51	35	0	0	1	87			picture 2	58.6207	40.2299	0	0	1.14943	100
	picture 3	46	33	1	0	3	83			picture 3	55.4217	39.759	1.20482	0	3.61446	100
	picture 4	69	50	1	0	11	131				52.6718	38.1679	0.763359	0	8.39695	100
	picture 5	64	45	1	0	7	117				54.7009	38.4615	0.854701	0	5.98291	100
							498			Mean	52.783	44.5796	0.401606	0	2.83796	100
										SD	5.48583	6.48727	0.567957	0	1.19526	0

## Sheet: Figure 2d
	AFM raw data for Figure 2d and Suppl. Table 2 (global edges), counted structures for single AFM image (3 um x 3 um)																								preparation of Figure 2d
		e(-) @ 2nM, -1°C/min - counted									e(-) @ 2nM, -1°C/min - fraction														conditions: 2nM, -1°C/min - STANDARD ASSEMBLY
		ccc	icc	iic	iii	others	total				ccc	icc	iic	iii	others	total
	picture 1	34	43	0	0	3	80			picture 1	42.5	53.75	0	0	3.75	100										edges					SD
	picture 2	51	35	0	0	1	87			picture 2	58.6207	40.2299	0	0	1.14943	100									isomers	e(-)	e(0)	e(1)	e(2)		e(-)	e(0)	e(1)	e(2)
	picture 3	46	33	1	0	3	83			picture 3	55.4217	39.759	1.20482	0	3.61446	100									tot i-form	15.1267	62.1967	46.6067	29.4367
							250			Mean	52.1808	44.5796	0.401606	0	2.83796	100									ccc	52.18	-	2.01	10.56		6.96882	0	0.425211	5.2573
										SD	6.96882	6.48727	0.567957	0	1.19526	0									cci	44.58	10.99	36.56	80.87		6.48727	1.00297	2.42024	6.1895
																									cii	0.4	71.72	36.03	3.72		0.567957	2.64793	1.68513	1.06035
																									iii	-	10.72	10.4	0		0	2.22121	3.25033	0
																									others	2.84	6.56	15	4.85		1.19526	2.20233	3.60811	2.60095
																									n	604	470	402	195
		e(0) @ 2nM, 1°C/min - counted									e(0) @ 2nM, -1°C/min - fraction
		ccc	icc	iic	iii	others	total				ccc	icc	iic	iii	others	total
	picture 1	0	14	99	20	12	145			picture 1	0	9.65517	68.2759	13.7931	8.27586	100
	picture 2	0	21	130	17	6	174			picture 2	0	12.069	74.7126	9.77011	3.44828	100
	picture 3	0	17	109	13	12	151			picture 3	0	11.2583	72.1854	8.60927	7.94702	100
							470			Mean	0	10.9941	71.7246	10.7242	6.55705	100
										SD	0	1.00297	2.64793	2.22121	2.20233	0
		e(1) @ 2nM, -1°C/min - counted									e(1) @ 2nM, -1°C/min - fraction
		ccc	icc	iic	iii	others	total				ccc	icc	iic	iii	others	total
	picture 1	3	45	42	18	13	121			picture 1	2.47934	37.1901	34.7107	14.876	10.7438	100									original Figure 2d
	picture 2	3	56	50	13	21	143			picture 2	2.0979	39.1608	34.965	9.09091	14.6853	100
	picture 3	2	46	53	10	27	138			picture 3	1.44928	33.3333	38.4058	7.24638	19.5652	100
							402			Mean	2.00884	36.5614	36.0272	10.4044	14.9981	100
										SD	0.425211	2.42024	1.68513	3.25033	3.60811	0
		e(2) @ 2nM, -1°C/min - counted									e(2) @ 2nM, -1°C/min - fraction
		ccc	icc	iic	iii	others	total				ccc	icc	iic	iii	others	total
	picture 1	13	63	2	0	2	80			picture 1	16.25	78.75	2.5	0	2.5	100
	picture 2	2	50	2	0	2	56			picture 2	3.57143	89.2857	3.57143	0	3.57143	100
	picture 3	7	44	3	0	5	59			picture 3	11.8644	74.5763	5.08475	0	8.47458	100
							195			Mean	10.5619	80.8707	3.71872	0	4.84867	100
										SD	5.2573	6.1895	1.06035	0	2.60095	0
																									Figure 2d of the main manuscript

## Sheet: Figure 3b
	AFM raw data for Figure 3b and Suppl. Table 5 (single domains), counted structures for single AFM image (3 um x 3 um)																							preparation of Figure 3b
																								conditions: 5nM, -1°C/min
		e(-) @ 5 nM, -1°C/min - counted									e(-) @ 5 nM, -1°C/min - fraction														edges
		ccc	icc	iic	iii	others	total				ccc	icc	iic	iii	others	total									e(-)			e(0)
	picture 1	59	56	3	0	3	121			picture 1	48.7603	46.281	2.47934	0	2.47934	100								isomers	A + B + C
	picture 2	80	56	2	0	3	141			picture 2	56.7376	39.7163	1.41844	0	2.12766	100								tot i-form	15.3			60.7						SD
	picture 3	54	42	1	0	3	100			picture 3	54	42	1	0	3	100								ccc		53.3			-					3.30967			0
							362			Mean	53.166	42.6658	1.63259	0	2.53567	100								cci		42.5			9.5					2.72105			1.84861
										SD	3.30967	2.72105	0.622633	0	0.358352	0								cii		1.7			73.7					0.622633			4.13409
																								iii		0			8.4					0			1.40817
																								others		2.5			8.4					0.358352			1.57828
																								n		362			357
																									A e(-)	B e(-)	C e(-)	A e(0)	B e(0)	C e(0)			SD
																								can	55.4149	95.2686	97.3093	0	9.32025	83.9405			2.48838	4.55631	0.529678	0	2.33715	2.15252
		e(0) @ 5 nM, -1°C/min - counted									e(0) @ 5 nM, -1°C/min - fraction													iso	40.9364	0.847624	0	94.0212	84.8922	9.10728			4.83314	0.115114	0	3.32233	2.4587	1.84187
		ccc	icc	iic	iii	others	total				ccc	icc	iic	iii	others	total								others	3.64869	3.8838	2.6907	5.97884	5.78759	6.95218			2.53338	4.44156	0.529678	3.32233	2.02749	0.79025
	picture 1	0	15	86	12	13	126			picture 1	0	11.9048	68.254	9.52381	10.3175	100								n	355	360	364	381	324	316
	picture 2	0	11	97	8	8	124			picture 2	0	8.87097	78.2258	6.45161	6.45161	100
	picture 3	0	8	80	10	9	107			picture 3	0	7.47664	74.7664	9.34579	8.41121	100
							357			Mean	0	9.41746	73.7487	8.44041	8.39343	100
										SD	0	1.84861	4.13409	1.40817	1.57828	0
		e(-) faceA @ 5 nM, -1°C/min - counted							e(-) faceA @ 5 nM, -1°C/min - fraction
		can	iso	others	total				can	iso	others	total
	picture 1	68	62	1	131			picture 1	51.9084	47.3282	0.763359	100
	picture 2	70	49	4	123			picture 2	56.9106	39.8374	3.25203	100
	picture 3	58	36	7	101			picture 3	57.4257	35.6436	6.93069	100
					355			Mean	55.4149	40.9364	3.64869	100
								SD	2.48838	4.83314	2.53338	0
		e(-) faceB @ 5 nM, -1°C/min - counted							e(-) faceB @ 5 nM, -1°C/min - fraction
		can	iso	others	total				can	iso	others	total
	picture 1	131	1	0	132			picture 1	99.2424	0.757576	0	100
	picture 2	88	1	10	99			picture 2	88.8889	1.0101	10.101	100												original Figure 3b
	picture 3	126	1	2	129			picture 3	97.6744	0.775194	1.55039	100																					additional Figure not shown in the manuscript
					360			Mean	95.2686	0.847624	3.8838	100
								SD	4.55631	0.115114	4.44156	0
		e(-) faceC @ 5 nM, -1°C/min - counted							e(-) faceC @ 5 nM, -1°C/min - fraction
		can	iso	others	total				can	iso	others	total
	picture 1	101	0	2	103			picture 1	98.0583	0	1.94175	100
	picture 2	126	0	4	130			picture 2	96.9231	0	3.07692	100
	picture 3	127	0	4	131			picture 3	96.9466	0	3.05344	100
					364			Mean	97.3093	0	2.6907	100
								SD	0.529678	0	0.529678	0
		e(0) faceA @ 5 nM, -1°C/min - counted							e(0) faceA @ 5 nM, -1°C/min - fraction
		can	iso	others	total				can	iso	others	total
	picture 1	0	148	2	150			picture 1	0	98.6667	1.33333	100
	picture 2	0	92	9	101			picture 2	0	91.0891	8.91089	100
	picture 3	0	120	10	130			picture 3	0	92.3077	7.69231	100
					381			Mean	0	94.0212	5.97884	100
								SD	0	3.32233	3.32233	0
																								Figure 3b of the main manuscript
		e(0) faceB @ 5 nM, -1°C/min - counted							e(0) faceB @ 5 nM, -1°C/min - fraction
		can	iso	others	total				can	iso	others	total
	picture 1	13	85	5	103			picture 1	12.6214	82.5243	4.85437	100
	picture 2	10	113	5	128			picture 2	7.8125	88.2812	3.90625	100
	picture 3	7	78	8	93			picture 3	7.52688	83.871	8.60215	100
					324			Mean	9.32025	84.8922	5.78759	100
								SD	2.33715	2.4587	2.02749	0
		e(0) faceC @ 5 nM, -1°C/min - counted							e(0) faceC @ 5 nM, -1°C/min - fraction
		can	iso	others	total				can	iso	others	total
	picture 1	90	13	8	111			picture 1	81.0811	11.7117	7.20721	100
	picture 2	87	8	8	103			picture 2	84.466	7.76699	7.76699	100
	picture 3	88	8	6	102			picture 3	86.2745	7.84314	5.88235	100
					316			Mean	83.9405	9.10728	6.95218	100
								SD	2.15252	1.84187	0.79025	0

## Sheet: Figure 3c
	AFM raw data for Figure 3c and Suppl. Table 6 (effect of Mg conc on e(-) edges), counted structures for single AFM image (3 um x 3 um)
	counted										conditions: 5 nM, -1°C/min
	Mg conc [mM]	Total	ccc	icc	iic	iii	others				isomers	2 mM	4 mM	6 mM	8 mM	10 mM	20 mM
	0	all undefined									tot i-form	0.566667	1.13333	3.83333	6.43333	10.4	17.9667
	2	357	351	6	0	0	0				ccc	98.3	96.6	88.5	81.5	69.8	46.1
	4	499	482	17	0	0	0				cci	1.7	3.4	11.5	17.7	29.2	53.9
	6	625	553	72	0	0	0				cii	0	0	0	0.8	1	0
	8	249	203	44	2	0	0				iii	0	0	0	0	0	0
	10	202	141	59	2	0	0				others	-	-	-	-	-	-
	20	321	148	173	0	0	0				n	357	499	625	249	202	321
	fraction
	Mg conc [mM]	Total	ccc	icc	iic	iii	others
	2	100	98.3193	1.68067	0	0	0
	4	100	96.5932	3.40681	0	0	0
	6	100	88.48	11.52	0	0	0
	8	100	81.5261	17.6707	0.803213	0	0
	10	100	69.802	29.2079	0.990099	0	0
	20	100	46.1059	53.8941	0	0	0
											original Figure 3c
											Figure 3c of the main manuscript

## Sheet: Figure 3d
	AFM raw data for Figure 3d and Suppl. Table 7 (effect of single edge staples on domain A), counted structures for single AFM image (3 um x 3 um)																			preparation of Figure 3d
																				conditions: 2nM, -1°C/min
	COUNTED										FRACTION										domain A: edges e(-) --> e(0); domains B and C: e(-)
picture 1	edge staples (e0)	ccc	icc	iic	iii	others	Total			picture 1	edge staples (e0)	ccc	icc	iic	iii	others	Total			isomers	e(-)	e(1/2)	e(3/4)	e(5/6)	e(7/8)	e(8/9)
	no edges	69	50	1	0	11	131				no edges	52.6718	38.1679	0.763359	0	8.39695	100			tot i-form	13.3109	28.1519	30.4122	21.6387	18.0556	15.9832
	1+2	18	127	0	0	0	145				1+2	12.4138	87.5862	0	0	0	100			ccc	53.6863	15.8455	5.85821	29.1807	39.9306	50.3525
	3+4	7	126	1	0	6	140				3+4	5	90	0.714286	0	4.28571	100			icc	38.3147	82.0461	90.5224	64.916	54.1667	47.0645
	5+6	37	90	0	0	13	140				5+6	26.4286	64.2857	0	0	9.28571	100			iic	0.80903	1.20482	0.357143	0	0	0.442478
	7+8	58	78	0	0	8	144				7+8	40.2778	54.1667	0	0	5.55556	100			iii	0	0	0	0	0	0
	8+9	55	54	1	0	3	113				8+9	48.6726	47.7876	0.884956	0	2.65487	100			others	7.18993	0.903614	3.26226	5.90336	5.90278	2.14044
																				n	248	311	274	262	288	236
																				SD	e(-)	e(1/2)	e(3/4)	e(5/6)	e(7/8)	e(8/9)
picture 2	edge staples (e0)	ccc	icc	iic	iii	others	Total			picture 2	edge staples (e0)	ccc	icc	iic	iii	others	Total				1.01455	3.43166	0.858209	2.7521	0.347222	1.67998
	no edges	64	45	1	0	7	117				no edges	54.7009	38.4615	0.854701	0	5.98291	100				0.1468	5.54009	0.522388	0.630252	0	0.723074
	1+2	32	127	4	0	3	166				1+2	19.2771	76.506	2.40964	0	1.80723	100				0.045671	1.20482	0.357143	0	0	0.442478
	3+4	9	122	0	0	3	134				3+4	6.71642	91.0448	0	0	2.23881	100				0	0	0	0	0	0
	5+6	38	78	0	0	3	119				5+6	31.9328	65.5462	0	0	2.52101	100				1.20702	0.903614	1.02345	3.38235	0.347222	0.514425
	7+8	57	78	0	0	9	144				7+8	39.5833	54.1667	0	0	6.25	100
	8+9	64	57	0	0	2	123				8+9	52.0325	46.3415	0	0	1.62602	100
Mean	edge staples (e0)	ccc	icc	iic	iii	others	Total			Mean	edge staples (e0)	ccc	icc	iic	iii	others	Total
	no edges	66.5	47.5	1	0	9	124				no edges	53.6863	38.3147	0.80903	0	7.18993	100
	1+2	25	127	2	0	1.5	155.5				1+2	15.8455	82.0461	1.20482	0	0.903614	100
	3+4	8	124	0.5	0	4.5	137				3+4	5.85821	90.5224	0.357143	0	3.26226	100
	5+6	37.5	84	0	0	8	129.5				5+6	29.1807	64.916	0	0	5.90336	100
	7+8	57.5	78	0	0	8.5	144				7+8	39.9306	54.1667	0	0	5.90278	100
	8+9	59.5	55.5	0.5	0	2.5	118				8+9	50.3525	47.0645	0.442478	0	2.14044	100
SD	edge staples (e0)	ccc	icc	iic	iii	others	Total			SD	edge staples (e0)	ccc	icc	iic	iii	others	Total
	no edges	2.5	2.5	0	0	2	7				no edges	1.01455	0.1468	0.045671	0	1.20702	0
	1+2	7	0	2	0	1.5	10.5				1+2	3.43166	5.54009	1.20482	0	0.903614	0
	3+4	1	2	0.5	0	1.5	3				3+4	0.858209	0.522388	0.357143	0	1.02345	0
	5+6	0.5	6	0	0	5	10.5				5+6	2.7521	0.630252	0	0	3.38235	0
	7+8	0.5	0	0	0	0.5	0				7+8	0.347222	0	0	0	0.347222	0
	8+9	4.5	1.5	0.5	0	0.5	5				8+9	1.67998	0.723074	0.442478	0	0.514425	0
total	edge staples (e0)	ccc	icc	iic	iii	others	Total													original Figure 3d
	no edges	133	95	2	0	18	248
	1+2	50	254	4	0	3	311
	3+4	16	248	1	0	9	274
	5+6	75	168	0	0	16	259
	7+8	115	156	0	0	17	288
	8+9	119	111	1	0	5	236
																				Figure 3d of the main manuscript

## Sheet: Figure 3e
	Raw data for Figure 3e (average Tm and base stacking energies for the edges type 0 on the left-side of domain A)
edge staple type 0 in A	1	2	3	4	5	6	7	8	8	9
	1/2		3/4		5/6		7/8		8/9
T m	70.6	78.6	72.3	77.3	70.8	68.7	69.1	73.8	73.8	63
average Tm	74.6		74.8		69.75		71.45		68.4
base stack iso I	-2.17	-0.91	-1.11	-1.43	-2.17	-1.06	-2.17	-1.43	-1.43	0	iso I	data from Suppl. Fig. 25
	-1.44	-2.17	-1.34	-0.19	-1.43	-1.11	-1.11	-1.34	-1.34	0
partial sum	-3.61	-3.08	-2.45	-1.62	-3.6	-2.17	-3.28	-2.77	-2.77	0
total sum base stack iso I	-6.69		-4.07		-5.77		-6.05		-2.77
base stack iso II	-1.44	-1.44	-1.11	-1.43	-1.43	-1.34	-1.43	-1.11	-1.11	-1.06	iso II	data from Suppl. Fig. 26
	-2.17	-1.44	-1.34	-0.19	-2.17	-0.55	-1.81	-1.81	-1.81
partial sum	-3.61	-2.88	-2.45	-1.62	-3.6	-1.89	-3.24	-2.92	-2.92	-1.06
extra xover	-1.11		-1.06		-0.19		-1.34		-1.34
sum base stack II	-7.6		-5.13		-5.68		-7.5		-5.32
diff. base stack (II -I)	-0.91		-1.06		0.09		-1.45		-2.55
	original Figure 3e
															Suppl. Figure 25									Suppl. Figure 26
	Figure 3e of the main manuscript

## Sheet: Figure 4
	Raw data for Figure 4 (FRET curves) - each column is averaged from 8 replicates - 50 nM, 0.1°C/min
e(-)				e(-)					e(0)				e(0)					e(1)				e(1)					e(2)				e(2)
COOLING		MELTING		COOLING		MELTING			COOLING		MELTING		COOLING		MELTING			COOLING		MELTING		COOLING		MELTING			COOLING		MELTING		COOLING		MELTING
DA (FRET I)	D (FRET I)	DA (FRET I)	D (FRET I)	DA (FRET II)	D (FRET II)	DA (FRET II)	D (FRET II)		DA (FRET I)	D (FRET I)	DA (FRET I)	D (FRET I)	DA (FRET II)	D (FRET II)	DA (FRET II)	D (FRET II)		DA (FRET I)	D (FRET I)	DA (FRET I)	D (FRET I)	DA (FRET II)	D (FRET II)	DA (FRET II)	D (FRET II)		DA (FRET I)	D (FRET I)	DA (FRET I)	D (FRET I)	DA (FRET II)	D (FRET II)	DA (FRET II)	D (FRET II)
3443.87	3456.41	3516.85	4168.03	3880.28	3873.84	4446.63	4505.37		3657.11	3664.21	4023.38	4196.29	4151.68	4133.08	3387.8	5113.53		3462.62	3473.66	3783.73	3922.85	3803.2	3811.54	3394.62	4784.87		3722.57	3692.95	4004.98	4218.32	4304.97	4251.33	4017.92	5107.69
3449.5	3462.15	3516.18	4166.56	3888.23	3881.52	4445.03	4503.48		3662.77	3669.59	4022.37	4195.01	4159.23	4140.23	3387.59	5110.72		3468.2	3479.39	3782.72	3921.46	3810.88	3819.3	3394.26	4781.98		3728.06	3698.66	4003.9	4216.63	4312.81	4258.81	4017.05	5105.12
3455.14	3467.94	3515.43	4165.04	3896.18	3889.22	4443.29	4501.6		3668.36	3674.91	4021.41	4193.76	4166.7	4147.56	3387.33	5107.88		3473.8	3485.13	3781.57	3920.08	3818.52	3827.14	3393.86	4779.07		3733.53	3704.3	4002.84	4215.01	4320.64	4266.31	4016.18	5102.44
3460.76	3473.63	3514.81	4163.52	3904.07	3896.83	4441.61	4499.73		3673.91	3680.15	4020.4	4192.46	4174.29	4154.91	3387.09	5105.06		3479.41	3490.83	3780.54	3918.76	3826.19	3835.02	3393.5	4776.15		3739.08	3709.93	4001.79	4213.37	4328.47	4273.93	4015.36	5099.8
3466.48	3479.31	3514.23	4161.95	3911.9	3904.42	4439.91	4497.72		3679.44	3685.38	4019.26	4191.24	4181.94	4162.38	3386.92	5102.1		3484.95	3496.49	3779.47	3917.41	3833.8	3842.95	3393.06	4773.26		3744.6	3715.57	4000.65	4211.79	4336.35	4281.59	4014.61	5097.29
3472.2	3485.03	3513.69	4160.37	3919.75	3912.02	4438.21	4495.72		3684.97	3690.7	4018.15	4190.04	4189.66	4169.92	3386.8	5099.23		3490.48	3502.2	3778.36	3916.1	3841.48	3851.01	3392.61	4770.36		3750.05	3721.28	3999.57	4210.24	4344.21	4289.19	4013.88	5094.76
3477.91	3490.73	3513.14	4158.76	3927.63	3919.58	4436.38	4493.7		3690.53	3696.05	4017.06	4188.87	4197.42	4177.49	3386.55	5096.46		3496.03	3507.8	3777.25	3914.76	3849.16	3858.97	3392.11	4767.47		3755.52	3726.92	3998.52	4208.64	4352.02	4296.69	4013.06	5092.21
3483.15	3496.11	3512.66	4157.36	3934.99	3926.68	4434.68	4491.82		3695.88	3700.99	4015.92	4187.82	4204.57	4184.48	3386.29	5093.91		3501.17	3513.03	3776.27	3913.43	3856.4	3866.39	3391.61	4764.77		3760.54	3732.14	3997.5	4207.09	4359.15	4303.76	4012.15	5089.89
3488.11	3501.32	3512.16	4156.09	3941.82	3933.46	4432.98	4490.05		3700.81	3705.7	4014.92	4186.79	4211.14	4191.13	3386.04	5091.46		3506.01	3517.99	3775.22	3912.17	3863.19	3873.29	3391.06	4762.27		3765.3	3737.03	3996.45	4205.64	4365.85	4310.21	4011.26	5087.63
3492.6	3506.2	3511.67	4154.83	3948.28	3939.89	4431.2	4488.56		3705.43	3710	4014	4185.7	4217.17	4197.5	3385.75	5089.13		3510.67	3522.59	3774.19	3910.97	3869.64	3879.82	3390.64	4759.88		3769.76	3741.59	3995.37	4204.07	4372.21	4316.14	4010.4	5085.34
3496.79	3510.63	3511.18	4153.56	3954.24	3946.03	4429.45	4487.18		3709.82	3713.92	4013.15	4184.64	4222.9	4203.39	3385.38	5086.86		3515.05	3527.02	3773.2	3909.77	3875.7	3885.89	3390.18	4757.71		3774.08	3745.77	3994.17	4202.51	4378.3	4321.88	4009.48	5083.15
3500.72	3514.79	3510.74	4152.23	3959.96	3951.9	4427.93	4485.84		3713.9	3717.66	4012.38	4183.62	4228.22	4208.93	3385.07	5084.59		3519.15	3531.32	3772.27	3908.62	3881.49	3891.83	3389.76	4755.87		3778.11	3749.7	3992.97	4200.98	4384.11	4327.3	4008.57	5081.09
3504.54	3518.75	3510.33	4150.79	3965.36	3957.5	4426.59	4484.48		3717.62	3721.24	4011.64	4182.51	4233.32	4214.32	3384.88	5082.37		3523.05	3535.45	3771.36	3907.51	3887	3897.57	3389.41	4754.02		3781.97	3753.39	3991.81	4199.51	4389.76	4332.38	4007.72	5079.01
3508.17	3522.42	3509.93	4149.36	3970.62	3962.9	4425.33	4483.09		3721.15	3724.64	4010.87	4181.42	4238.14	4219.52	3384.72	5080.19		3526.77	3539.27	3770.47	3906.33	3892.25	3903.14	3389.15	4752.13		3785.57	3756.92	3990.68	4197.91	4395.07	4337.36	4006.88	5076.98
3511.58	3525.72	3509.56	4148.07	3975.69	3967.9	4424.25	4481.65		3724.51	3728.09	4010.02	4180.43	4242.82	4224.41	3384.54	5078.06		3530.31	3542.97	3769.58	3905.19	3897.24	3908.45	3388.75	4750.21		3788.9	3760.23	3989.68	4196.36	4400.01	4342.26	4005.99	5074.98
3515	3528.75	3509.26	4146.86	3980.57	3972.71	4423.28	4480.23		3727.75	3731.44	4009.2	4179.39	4247.25	4229.19	3384.38	5075.94		3533.87	3546.51	3768.72	3904.1	3902.21	3913.72	3388.35	4748.27		3792.01	3763.39	3988.79	4194.94	4404.69	4346.98	4005.17	5073.02
3518.27	3531.51	3509.03	4145.71	3985.27	3977.37	4422.32	4478.92		3731	3734.45	4008.31	4178.33	4251.56	4233.78	3384.29	5073.98		3537.35	3549.91	3767.86	3903.06	3907.02	3918.83	3387.98	4746.3		3795.03	3766.42	3987.88	4193.54	4409.12	4351.71	4004.27	5070.91
3521.36	3533.86	3508.82	4144.67	3989.85	3981.93	4421.22	4477.76		3734.24	3737.25	4007.34	4177.32	4255.69	4238.17	3384.14	5072		3540.82	3553.19	3767.05	3902.18	3911.65	3923.82	3387.71	4744.34		3797.83	3769.39	3986.95	4192.1	4413.16	4356.32	4003.36	5068.8
3524.39	3535.91	3508.68	4143.57	3994.19	3986.3	4420.17	4476.69		3737.37	3739.94	4006.35	4176.33	4259.77	4242.24	3384.01	5070.12		3544.17	3556.55	3766.33	3901.34	3916.19	3928.63	3387.43	4742.48		3800.51	3772.12	3985.97	4190.8	4416.95	4360.81	4002.43	5066.62
3527.55	3538.07	3508.56	4142.47	3998.39	3990.69	4419.1	4475.68		3740.38	3742.44	4005.5	4175.27	4263.67	4246.15	3383.87	5068.3		3547.53	3559.81	3765.68	3900.46	3920.65	3933.37	3387.19	4740.67		3803.22	3774.91	3984.89	4189.56	4420.64	4365.02	4001.51	5064.46
3530.51	3540.32	3508.42	4141.37	4002.54	3995.01	4418.05	4474.75		3743.25	3744.83	4004.54	4174.32	4267.42	4249.89	3383.78	5066.56		3550.57	3563	3765.06	3899.61	3924.85	3937.93	3387.03	4738.9		3805.87	3777.62	3983.81	4188.19	4424.13	4369.01	4000.53	5062.28
3533.4	3542.69	3508.19	4140.31	4006.55	3999.25	4416.91	4473.89		3745.89	3747.1	4003.6	4173.37	4270.94	4253.49	3383.52	5064.71		3553.54	3566.13	3764.42	3898.71	3928.82	3942.38	3386.86	4737.04		3808.41	3780.16	3982.8	4186.84	4427.54	4372.79	3999.64	5060.39
3536.3	3545.28	3507.97	4139.25	4010.5	4003.39	4415.85	4473.03		3748.36	3749.12	4002.76	4172.36	4274.28	4256.89	3383.19	5062.99		3556.34	3569.14	3763.7	3897.68	3932.71	3946.69	3386.49	4735.19		3811.03	3782.56	3981.83	4185.48	4430.94	4376.58	3998.91	5058.58
3539.07	3547.99	3507.73	4138.29	4014.44	4007.49	4414.85	4472.33		3750.78	3750.76	4002.03	4171.37	4277.39	4260.34	3382.89	5061.27		3559.1	3571.93	3762.86	3896.67	3936.52	3950.89	3386.16	4733.29		3813.5	3785.02	3980.93	4184.14	4434.31	4380.22	3998.25	5056.94
3541.74	3550.72	3507.48	4137.27	4018.27	4011.57	4413.98	4471.69		3753.14	3752.09	4001.12	4170.44	4280.46	4263.71	3382.65	5059.48		3561.61	3574.66	3761.97	3895.67	3940.17	3954.95	3385.93	4731.41		3815.82	3787.23	3980.01	4182.75	4437.55	4383.87	3997.55	5055.28
3544.41	3553.35	3507.18	4136.28	4021.91	4015.51	4413.04	4470.94		3755.47	3753.16	4000.3	4169.4	4283.36	4266.93	3382.34	5057.71		3564.23	3577.25	3761.06	3894.56	3943.73	3958.86	3385.63	4729.5		3818	3789.39	3979.03	4181.37	4440.66	4387.52	3996.85	5053.72
3547.04	3555.94	3506.95	4135.33	4025.53	4019.36	4412.2	4470.05		3757.78	3754.32	3999.43	4168.38	4286.19	4270.03	3382.16	5056.09		3566.76	3579.65	3760.23	3893.56	3947.26	3962.69	3385.36	4727.72		3820.05	3791.48	3977.95	4179.92	4443.72	4391.04	3996.16	5051.98
3549.62	3558.44	3506.65	4134.34	4029.03	4023.05	4411.46	4469.04		3760.1	3755.65	3998.6	4167.49	4288.94	4273.05	3381.99	5054.29		3569.26	3581.99	3759.39	3892.54	3950.67	3966.46	3385.17	4725.97		3821.88	3793.46	3976.83	4178.52	4446.69	4394.44	3995.28	5050.18
3552.2	3560.72	3506.34	4133.27	4032.29	4026.63	4410.69	4467.82		3762.38	3757.12	3997.75	4166.58	4291.59	4275.86	3381.8	5052.54		3571.59	3584.26	3758.61	3891.5	3953.88	3970.25	3384.91	4724.31		3823.71	3795.31	3975.61	4177.03	4449.52	4397.58	3994.33	5048.35
3554.63	3562.66	3506.07	4132.22	4035.55	4030	4409.78	4466.45		3764.54	3758.71	3996.95	4165.62	4293.99	4278.65	3381.5	5050.86		3573.98	3586.33	3757.81	3890.47	3957.01	3973.93	3384.46	4722.67		3825.48	3797.11	3974.49	4175.52	4452.27	4400.51	3993.46	5046.64
3556.91	3564.48	3505.76	4131.06	4038.81	4033.28	4408.85	4465.21		3766.56	3760.53	3996.13	4164.67	4296.48	4281.42	3381.2	5049.12		3576.17	3588.35	3756.95	3889.56	3960.07	3977.57	3384.01	4721.08		3827.28	3798.88	3973.36	4174	4455.06	4403.3	3992.66	5044.88
3559.07	3565.99	3505.5	4129.81	4041.91	4036.5	4407.96	4464.15		3768.37	3762.31	3995.32	4163.68	4298.93	4284.22	3380.92	5047.18		3578.32	3590.36	3755.92	3888.48	3963.05	3980.97	3383.42	4719.34		3829.06	3800.63	3972.27	4172.44	4457.66	4405.94	3991.84	5043.18
3561.1	3567.22	3505.31	4128.54	4044.93	4039.68	4406.92	4463.21		3770.04	3764.02	3994.39	4162.46	4301.28	4286.96	3380.66	5045.37		3580.36	3592.26	3754.98	3887.37	3965.95	3984.28	3382.9	4717.59		3830.99	3802.38	3971.12	4170.77	4460.14	4408.31	3991.13	5041.57
3563.12	3568.64	3505.1	4127.29	4048.05	4042.68	4405.9	4462.36		3771.51	3765.74	3993.3	4161.19	4303.65	4289.67	3380.34	5043.36		3582.47	3594.15	3754.05	3886.28	3968.82	3987.26	3382.31	4715.79		3832.91	3804.02	3970.04	4169.13	4462.64	4410.79	3990.46	5039.96
3565.19	3570.37	3504.81	4126.08	4051.04	4045.67	4404.99	4461.66		3772.91	3767.5	3992.25	4159.85	4306.14	4292.26	3380.05	5041.27		3584.42	3596.08	3753.09	3885.11	3971.72	3990.21	3381.89	4713.93		3834.79	3805.7	3968.9	4167.53	4465.11	4413.32	3989.78	5038.23
3567.28	3572.11	3504.55	4124.91	4053.94	4048.66	4404.18	4460.97		3774.18	3769.1	3991.14	4158.53	4308.48	4294.8	3379.78	5039.24		3586.42	3597.94	3752.13	3883.87	3974.54	3993.1	3381.45	4712.09		3836.6	3807.3	3967.77	4166.03	4467.51	4415.7	3989.06	5036.49
3569.43	3574.01	3504.19	4123.77	4056.82	4051.49	4403.4	4460.22		3775.5	3770.69	3989.94	4157.22	4310.76	4297.17	3379.43	5037.32		3588.36	3599.71	3751.22	3882.71	3977.3	3996.05	3381.07	4710.36		3838.38	3808.86	3966.59	4164.53	4469.91	4418.14	3988.36	5034.74
3571.65	3576.2	3503.79	4122.59	4059.66	4054.35	4402.73	4459.45		3776.79	3772.08	3988.76	4156.02	4313.06	4299.5	3379.08	5035.37		3590.35	3601.5	3750.16	3881.52	3980.02	3998.83	3380.57	4708.75		3839.92	3810.45	3965.47	4163.05	4472.34	4420.56	3987.64	5032.84
3573.76	3578.32	3503.4	4121.37	4062.39	4057.25	4402.05	4458.71		3778.07	3773.32	3987.61	4154.71	4315.33	4301.79	3378.7	5033.59		3592.25	3603.24	3749	3880.32	3982.69	4001.79	3380.23	4707.17		3841.28	3812.05	3964.14	4161.47	4474.63	4422.86	3986.87	5030.82
3575.76	3580.31	3503.08	4120.1	4065.12	4060.18	4401.36	4457.93		3779.43	3774.27	3986.34	4153.4	4317.52	4304.01	3378.31	5031.84		3594.2	3604.83	3747.87	3879.16	3985.19	4004.63	3379.85	4705.65		3842.6	3813.53	3962.8	4159.71	4476.8	4424.98	3986.05	5028.83
3577.75	3582.39	3502.9	4118.82	4067.92	4063.09	4400.7	4457.05		3780.89	3775.04	3985.1	4151.95	4319.63	4306.23	3377.9	5030.01		3596.05	3606.4	3746.75	3877.96	3987.65	4007.36	3379.58	4704.16		3843.83	3814.91	3961.38	4157.78	4478.89	4427.07	3985.25	5026.84
3579.68	3584.47	3502.77	4117.66	4070.79	4066.1	4399.97	4456.09		3782.36	3775.57	3983.94	4150.42	4321.67	4308.51	3377.44	5028.1		3597.86	3607.94	3745.64	3876.71	3990.07	4010.05	3379.37	4702.71		3844.96	3816.22	3959.93	4155.8	4481.02	4429.09	3984.41	5024.81
3581.49	3586.52	3502.63	4116.63	4073.6	4068.91	4399.25	4455.14		3783.83	3776.12	3982.7	4148.83	4323.67	4310.81	3376.92	5026.12		3599.57	3609.46	3744.58	3875.41	3992.44	4012.51	3379.2	4701.11		3846.1	3817.42	3958.38	4153.71	4483.08	4431.18	3983.52	5022.97
3583.36	3588.64	3502.53	4115.68	4076.43	4071.78	4398.58	4454.11		3785.39	3776.78	3981.46	4147.35	4325.58	4313.01	3376.43	5024.12		3601.33	3611.03	3743.56	3873.99	3994.74	4014.59	3378.93	4699.41		3847.38	3818.6	3956.98	4151.61	4485.26	4433.22	3982.58	5021.2
3585.2	3590.72	3502.4	4114.75	4079.3	4074.62	4397.88	4453.05		3786.85	3777.63	3980.24	4145.78	4327.42	4315.19	3375.95	5022.1		3603.04	3612.79	3742.51	3872.52	3997.09	4016.48	3378.56	4697.73		3848.66	3819.81	3955.62	4149.59	4487.56	4435.33	3981.57	5019.41
3587	3592.8	3502.1	4113.81	4082.06	4077.35	4397.04	4452.05		3788.21	3778.67	3978.95	4144.24	4329.4	4317.21	3375.49	5020.06		3604.85	3614.58	3741.35	3871.06	3999.44	4018.14	3378.05	4695.9		3849.86	3821.02	3954.25	4147.54	4489.9	4437.5	3980.56	5017.58
3588.77	3594.88	3501.81	4112.75	4084.71	4080.01	4396.22	4451.15		3789.55	3779.87	3977.6	4142.62	4331.46	4319.04	3375.04	5018.08		3606.58	3616.48	3740.17	3869.49	4001.81	4019.49	3377.51	4694.01		3851.2	3822.21	3952.86	4145.45	4492.21	4439.62	3979.48	5015.75
3590.56	3596.86	3501.53	4111.52	4087.48	4082.91	4395.27	4450.24		3790.77	3781.1	3976.27	4140.92	4333.53	4320.76	3374.62	5016.06		3608.25	3618.31	3738.95	3867.92	4004.15	4021.1	3376.96	4692.1		3852.53	3823.42	3951.42	4143.46	4494.65	4441.7	3978.45	5013.72
3592.22	3598.66	3501.24	4110.18	4090.19	4085.75	4394.23	4449.42		3791.89	3782.14	3974.9	4139.03	4335.55	4322.55	3374.21	5013.98		3609.83	3619.99	3737.76	3866.43	4006.56	4022.95	3376.38	4690.23		3853.78	3824.65	3949.86	4141.37	4497.01	4443.75	3977.53	5011.68
3593.91	3600.53	3500.94	4108.8	4092.92	4088.52	4393.16	4448.61		3792.93	3783.16	3973.47	4137.1	4337.62	4324.42	3373.76	5011.86		3611.39	3621.55	3736.51	3864.84	4008.92	4024.99	3375.94	4688.32		3855.04	3825.85	3948.18	4139.09	4499.31	4445.78	3976.73	5009.72
3595.53	3602.24	3500.69	4107.41	4095.69	4091.35	4392.23	4447.78		3794	3784.08	3972.03	4135.09	4339.58	4326.33	3373.31	5009.75		3612.87	3623.07	3735.32	3863.13	4011.14	4027.27	3375.49	4686.45		3856.39	3827.18	3946.5	4136.8	4501.61	4447.75	3975.84	5007.76
3597.19	3603.99	3500.38	4106	4098.48	4094.14	4391.27	4446.86		3795.03	3784.95	3970.38	4133.01	4341.34	4328.44	3372.89	5007.61		3614.46	3624.57	3734.15	3861.46	4013.22	4029.81	3375.01	4684.56		3857.67	3828.62	3944.79	4134.42	4503.87	4449.61	3975.01	5005.77
3598.86	3605.81	3500.03	4104.64	4101.22	4096.74	4390.43	4446.04		3796.15	3785.88	3968.59	4130.87	4343.09	4330.66	3372.41	5005.55		3616.25	3626.16	3732.93	3859.8	4015.34	4032.3	3374.59	4682.71		3859.02	3830.03	3943.15	4131.86	4506.03	4451.45	3974.08	5003.88
3600.62	3607.77	3499.68	4103.33	4104	4099.21	4389.6	4445.12		3797.29	3786.95	3966.69	4128.71	4345.06	4332.89	3371.91	5003.36		3617.93	3627.74	3731.61	3857.97	4017.4	4034.8	3374.15	4680.89		3860.39	3831.47	3941.47	4129.31	4508.21	4453.31	3973.02	5001.97
3602.4	3609.65	3499.35	4101.95	4106.6	4101.63	4388.76	4444.15		3798.58	3787.98	3964.67	4126.45	4346.9	4335.05	3371.34	5001.14		3619.6	3629.33	3730.3	3856.13	4019.56	4037.27	3373.62	4679		3861.71	3832.93	3939.71	4126.88	4510.46	4455.23	3971.87	4999.91
3604.26	3611.6	3499.01	4100.59	4109.16	4103.96	4387.76	4443.18		3799.83	3789	3962.5	4123.98	4348.73	4337.24	3370.73	4998.92		3621.24	3630.92	3728.97	3854.31	4021.86	4039.71	3373.14	4677.05		3863.09	3834.23	3937.99	4124.43	4512.72	4457.15	3970.85	4997.82
3606.1	3613.47	3498.76	4099.24	4111.7	4106.33	4386.76	4442.28		3801.1	3790.03	3960.45	4121.37	4350.76	4339.29	3370.06	4996.6		3622.77	3632.36	3727.53	3852.46	4024.23	4042.07	3372.7	4675.09		3864.51	3835.48	3936.25	4122.04	4515	4459.18	3969.86	4995.76
3607.9	3615.25	3498.63	4097.86	4114.18	4108.66	4385.65	4441.12		3802.36	3791.07	3958.55	4118.52	4352.79	4341.24	3369.46	4994.17		3624.07	3633.67	3726.07	3850.57	4026.53	4044.44	3372.13	4673.09		3865.92	3836.72	3934.47	4119.67	4517.39	4461.31	3968.99	4993.57
3609.63	3616.94	3498.45	4096.44	4116.54	4111.09	4384.57	4440.08		3803.66	3792.11	3956.53	4115.52	4354.64	4343.19	3368.88	4991.75		3625.52	3635.11	3724.59	3848.69	4028.73	4046.8	3371.62	4671.1		3867.36	3837.92	3932.74	4117.41	4519.76	4463.4	3968.08	4991.38
3611.31	3618.66	3498.2	4095.05	4119	4113.64	4383.58	4439.06		3804.85	3793.18	3954.4	4112.24	4356.59	4345.15	3368.39	4989.38		3627.05	3636.62	3723.1	3846.85	4030.76	4049.14	3371.09	4669.14		3868.88	3839.14	3931.19	4115.07	4522.09	4465.47	3967.13	4989.2
3612.98	3620.41	3497.94	4093.57	4121.5	4116.21	4382.67	4438.12		3806.1	3794.37	3952.23	4108.93	4358.65	4347.13	3367.81	4986.94		3628.58	3638.16	3721.53	3844.96	4032.78	4051.48	3370.57	4667.29		3870.31	3840.42	3929.54	4112.74	4524.36	4467.62	3966.06	4987.01
3614.61	3622.19	3497.7	4092.08	4123.96	4118.71	4381.8	4437.06		3807.41	3795.62	3949.76	4105.51	4360.63	4349.21	3367.24	4984.62		3630.21	3639.88	3719.98	3843.05	4034.85	4053.82	3370.05	4665.42		3871.69	3841.74	3927.8	4110.35	4526.63	4469.82	3964.92	4984.79
3616.3	3623.98	3497.37	4090.54	4126.45	4121.23	4381.06	4436.12		3808.76	3796.81	3946.99	4102.1	4362.57	4351.31	3366.69	4982.33		3631.98	3641.71	3718.48	3841.05	4037.01	4056.22	3369.67	4663.59		3872.94	3843.16	3926.13	4108.02	4528.69	4471.97	3963.75	4982.77
3618.07	3625.79	3497.09	4089.11	4128.96	4123.8	4380.24	4435.11		3810.08	3798.01	3944.2	4098.55	4364.48	4353.39	3366.11	4980.15		3633.72	3643.46	3717.02	3839.16	4039.27	4058.5	3369.25	4661.67		3874.09	3844.55	3924.5	4105.69	4530.75	4474.23	3962.68	4980.63
3619.85	3627.47	3496.9	4087.7	4131.41	4126.25	4379.3	4434.02		3811.52	3799.13	3941.51	4095.11	4366.32	4355.4	3365.48	4977.96		3635.41	3645.07	3715.52	3837.3	4041.62	4060.79	3368.87	4659.66		3875.2	3845.93	3922.71	4103.46	4532.73	4476.4	3961.6	4978.51
3621.59	3629.12	3496.74	4086.3	4133.81	4128.72	4378.34	4432.78		3812.93	3800.18	3938.76	4091.53	4368.02	4357.35	3365.07	4975.81		3637.16	3646.71	3714.08	3835.45	4043.97	4063.2	3368.47	4657.56		3876.33	3847.33	3921	4101.23	4534.7	4478.4	3960.57	4976.5
3623.36	3630.75	3496.44	4084.85	4136.32	4131.28	4377.31	4431.66		3814.2	3801.16	3936.13	4088.01	4369.65	4359.3	3364.6	4973.52		3638.96	3648.23	3712.71	3833.58	4046.2	4065.7	3368.04	4655.45		3877.48	3848.73	3919.35	4099.07	4536.63	4480.38	3959.57	4974.54
3625.13	3632.38	3496.1	4083.44	4138.78	4133.75	4376.17	4430.52		3815.38	3802.19	3933.59	4084.45	4371.36	4361.27	3364.06	4971.26		3640.68	3649.76	3711.33	3831.79	4048.41	4068.06	3367.5	4653.25		3878.76	3850.03	3917.65	4096.93	4538.78	4482.35	3958.49	4972.29
3626.85	3633.99	3495.72	4081.85	4141.33	4136.17	4374.99	4429.4		3816.55	3803.16	3931.12	4080.89	4373.17	4363.18	3363.5	4968.84		3642.4	3651.31	3709.93	3829.9	4050.69	4070.52	3366.97	4651.17		3880.1	3851.33	3915.92	4094.72	4540.88	4484.18	3957.36	4970.2
3628.58	3635.78	3495.3	4080.22	4143.89	4138.61	4373.88	4428.32		3817.66	3804.28	3928.52	4077.41	4375.1	4365.15	3362.9	4966.32		3644.15	3652.96	3708.54	3828.04	4052.96	4072.94	3366.47	4649.24		3881.45	3852.58	3914.26	4092.47	4543.09	4486.13	3956.34	4968.09
3630.34	3637.54	3494.88	4078.69	4146.48	4141.01	4372.77	4427.36		3818.88	3805.52	3926.05	4074.17	4377.1	4367.14	3362.19	4963.88		3645.83	3654.5	3707.19	3826.26	4055.18	4075.17	3365.96	4647.36		3882.74	3853.69	3912.71	4090.34	4545.37	4488.23	3955.25	4965.84
3632.08	3639.31	3494.5	4077.18	4148.95	4143.28	4371.63	4426.29		3820.3	3806.71	3923.66	4070.98	4379.23	4369.07	3361.48	4961.45		3647.46	3656.07	3705.78	3824.54	4057.45	4077.23	3365.43	4645.55		3884.06	3854.6	3911.26	4088.32	4547.67	4490.22	3954.12	4963.53
3633.84	3641.14	3494.33	4075.71	4151.36	4145.74	4370.54	4425.22		3821.8	3807.88	3921.37	4068	4381.28	4370.98	3360.77	4958.96		3649.07	3657.59	3704.37	3822.9	4059.63	4079.4	3364.91	4643.86		3885.34	3855.45	3909.9	4086.38	4549.88	4492.19	3953.03	4961.49
3635.61	3643.03	3494.2	4074.31	4153.68	4148.15	4369.64	4424.18		3823.36	3809.07	3919.12	4065.34	4383.3	4372.97	3360.13	4956.68		3650.65	3659.12	3702.97	3821.28	4061.65	4081.45	3364.39	4642.2		3886.65	3856.29	3908.6	4084.57	4552.07	4494.23	3951.99	4959.39
3637.38	3644.83	3494.08	4072.86	4156.02	4150.56	4368.69	4423.16		3824.87	3810.16	3917.02	4062.69	4385.24	4374.94	3359.58	4954.41		3652.21	3660.6	3701.7	3819.59	4063.55	4083.47	3363.81	4640.43		3887.99	3857.18	3907.46	4082.96	4554.15	4496.28	3950.8	4957.36
3639.16	3646.63	3494	4071.29	4158.29	4152.95	4367.68	4421.98		3826.2	3811.1	3915.01	4060.12	4387.13	4376.9	3359.04	4952.01		3653.81	3662.18	3700.4	3817.87	4065.44	4085.49	3363.18	4638.65		3889.52	3858.27	3906.27	4081.34	4556.24	4498.23	3949.75	4955.28
3640.97	3648.49	3494	4069.71	4160.57	4155.4	4366.78	4420.9		3827.45	3812.11	3912.95	4057.63	4388.85	4378.88	3358.64	4949.7		3655.39	3663.65	3699.26	3816.17	4067.29	4087.54	3362.62	4636.8		3891.05	3859.52	3905.11	4079.68	4558.34	4500.3	3948.78	4953.21
3642.74	3650.24	3493.78	4068.02	4162.86	4157.71	4365.82	4419.76		3828.72	3813.16	3910.87	4055.18	4390.58	4380.78	3358.3	4947.41		3657.11	3665.17	3698.18	3814.46	4069.1	4089.5	3362.1	4634.83		3892.62	3860.86	3903.99	4077.95	4560.33	4502.39	3947.76	4950.9
3644.44	3651.93	3493.61	4066.28	4165.07	4159.97	4364.68	4418.62		3829.91	3814.21	3908.93	4052.76	4392.13	4382.54	3357.93	4945		3658.87	3666.6	3697.14	3812.77	4071	4091.49	3361.55	4632.66		3894.22	3862.24	3902.93	4076.15	4562.46	4504.49	3946.68	4948.54
3646.13	3653.61	3493.52	4064.5	4167.16	4162.11	4363.51	4417.45		3831.08	3815.3	3907.12	4050.58	4393.67	4384.23	3357.59	4942.68		3660.63	3668.06	3696.08	3811.17	4073.02	4093.52	3361.06	4630.47		3895.75	3863.55	3901.83	4074.11	4564.69	4506.53	3945.65	4946.03
3647.85	3655.29	3493.41	4062.67	4169.23	4164.16	4362.36	4416.37		3832.31	3816.5	3905.45	4048.5	4395.15	4385.84	3357.29	4940.48		3662.36	3669.52	3695.07	3809.6	4075.06	4095.71	3360.63	4628.24		3897.15	3864.7	3900.76	4072.02	4566.88	4508.73	3944.37	4943.67
3649.46	3656.86	3493.23	4060.56	4171.21	4166.13	4361	4415.06		3833.51	3817.71	3903.94	4046.43	4396.58	4387.23	3356.79	4938.1		3664.11	3671.12	3693.88	3807.92	4077.07	4097.96	3360.07	4625.84		3898.52	3865.92	3899.7	4069.67	4569.05	4510.88	3942.93	4941.08
3651.03	3658.49	3493.16	4058.17	4173.13	4167.99	4359.5	4413.67		3834.64	3818.89	3902.55	4044.37	4397.86	4388.52	3356.25	4935.58		3665.75	3672.72	3692.67	3806.11	4079.08	4100.15	3359.46	4623.28		3899.85	3867.15	3898.72	4067.08	4571.34	4513.12	3941.38	4938.37
3652.66	3660.21	3493.11	4055.49	4175.13	4169.8	4357.92	4412.07		3835.91	3820.13	3901.02	4042.14	4399.04	4389.79	3355.64	4932.99		3667.38	3674.46	3691.44	3804.21	4080.99	4102.32	3358.87	4620.66		3901.21	3868.35	3897.98	4064.09	4573.51	4515.34	3939.66	4935.34
3654.28	3661.87	3492.97	4052.49	4177.14	4171.64	4356.18	4410.28		3837.26	3821.37	3899.4	4039.73	4399.97	4390.89	3354.91	4930.13		3669.01	3676.19	3690.21	3802.13	4082.77	4104.43	3358.23	4617.92		3902.64	3869.71	3897.68	4060.65	4575.57	4517.59	3937.75	4932
3655.93	3663.58	3492.99	4049.09	4179.06	4173.48	4354.23	4408.35		3838.68	3822.51	3897.57	4037.31	4400.69	4391.77	3354.13	4926.94		3670.64	3677.9	3689.01	3799.91	4084.51	4106.27	3357.43	4614.96		3904.14	3871.14	3898.05	4056.43	4577.46	4519.67	3935.8	4928.24
3657.65	3665.42	3493.35	4045.46	4180.94	4175.23	4352.34	4406.52		3840.19	3823.64	3895.77	4035	4401.18	4392.59	3353.52	4923.79		3672.26	3679.6	3688.04	3797.78	4086.25	4107.91	3356.62	4612.26		3905.62	3872.47	3899.3	4051.59	4579.24	4521.66	3933.66	4924.51
3659.46	3667.28	3494.31	4041.39	4182.89	4177	4350.49	4404.72		3841.7	3824.8	3894.07	4032.84	4401.44	4393.07	3352.91	4920.82		3673.9	3681.26	3687.27	3795.86	4087.87	4109.59	3355.72	4609.7		3907.1	3873.7	3901.44	4046.13	4580.85	4523.4	3931.42	4920.72
3661.3	3669.1	3495.89	4036.7	4184.68	4178.78	4348.68	4403.01		3843.12	3826	3892.68	4030.85	4401.53	4393.2	3352.37	4917.8		3675.49	3682.91	3686.8	3794.18	4089.48	4111.18	3354.77	4607.25		3908.47	3875.01	3904.54	4040.26	4582.37	4525.1	3929.14	4917.1
3663.06	3671.08	3498.52	4031.03	4186.32	4180.57	4346.9	4401.37		3844.52	3827.19	3891.43	4029.08	4401.45	4393.14	3351.88	4915.01		3677.12	3684.64	3686.65	3792.69	4091.05	4112.82	3353.73	4604.91		3909.77	3876.23	3908.77	4034.05	4583.78	4526.69	3926.89	4913.79
3664.73	3673.08	3502.18	4024.29	4188.04	4182.42	4345.16	4399.64		3845.91	3828.48	3890.38	4027.31	4401.08	4392.77	3351.34	4912.51		3678.73	3686.27	3687	3791.44	4092.45	4114.52	3352.76	4602.82		3911.03	3877.39	3914.12	4027.94	4585.27	4528.25	3924.62	4910.64
3666.45	3675.01	3506.99	4016.45	4189.7	4184.42	4343.4	4397.88		3847.2	3829.7	3889.42	4025.64	4400.46	4392.17	3350.63	4910.04		3680.35	3687.83	3688.02	3790.35	4093.78	4116.27	3351.79	4600.5		3912.28	3878.58	3920.65	4022.1	4586.74	4529.99	3922.38	4907.5
3668.1	3676.86	3512.78	4007.64	4191.26	4186.38	4341.65	4396.08		3848.52	3830.92	3888.57	4024	4399.69	4391.5	3349.92	4907.48		3681.98	3689.44	3689.78	3789.32	4095.13	4117.95	3350.78	4598.09		3913.51	3879.92	3928.58	4016.66	4588.19	4531.84	3920.34	4904.63
3669.75	3678.7	3519.74	3998.07	4192.85	4188.34	4339.82	4394.17		3849.82	3831.93	3887.59	4022.48	4398.61	4390.67	3349.21	4905.08		3683.68	3690.92	3692.36	3788.27	4096.48	4119.62	3349.68	4595.75		3914.82	3881.14	3937.62	4011.69	4589.61	4533.63	3918.31	4901.92
3671.48	3680.39	3527.74	3988.08	4194.54	4190.22	4338.06	4392.24		3851.13	3832.94	3886.8	4020.89	4397.22	4389.56	3348.47	4902.62		3685.3	3692.34	3695.92	3787.41	4097.75	4121.03	3348.48	4593.44		3916.15	3882.35	3947.31	4007.35	4591.03	4535.48	3916.2	4899.14
3673.26	3681.92	3536.95	3977.86	4196.1	4192.01	4336.24	4390.41		3852.4	3833.86	3886.31	4019.34	4395.76	4388.34	3347.79	4900.06		3686.96	3693.85	3700.28	3786.74	4099.05	4122.43	3347.18	4591.1		3917.51	3883.67	3957.28	4003.62	4592.34	4537.28	3914.27	4896.53
3675.04	3683.41	3547.31	3967.43	4197.65	4193.6	4334.44	4388.55		3853.72	3834.84	3886.04	4017.59	4394.14	4386.95	3347.2	4897.49		3688.57	3695.42	3705.34	3786.21	4100.28	4123.7	3345.78	4589		3918.9	3885	3966.75	4000.35	4593.62	4538.85	3912.54	4894.11
3676.91	3684.94	3558.87	3956.93	4199.04	4195.24	4332.59	4386.64		3855.07	3835.83	3886.02	4015.64	4392.33	4385.53	3346.6	4895.04		3690.16	3696.97	3710.98	3786.06	4101.41	4124.9	3344.37	4587.1		3920.33	3886.26	3975.14	3997.48	4594.91	4540.35	3910.74	4891.61
3678.74	3686.51	3571.45	3946.45	4200.36	4196.89	4330.73	4384.8		3856.52	3837.05	3886.65	4013.4	4390.51	4384.13	3345.99	4892.56		3691.76	3698.61	3716.89	3786.38	4102.49	4126.06	3342.94	4585.09		3921.71	3887.59	3982.14	3994.97	4596.12	4541.83	3909.06	4889
3680.6	3688.13	3584.83	3936.19	4201.56	4198.52	4328.83	4382.94		3857.95	3838.26	3887.83	4010.99	4388.7	4383.01	3345.45	4890.05		3693.38	3700.21	3722.82	3787.12	4103.54	4127.31	3341.62	4583.12		3923.06	3888.56	3987.63	3992.72	4597.31	4543.2	3907.6	4886.54
3682.48	3689.87	3598.64	3926.32	4202.7	4200.12	4326.99	4381.01		3859.39	3839.58	3889.55	4008.2	4386.71	4382.06	3344.96	4887.64		3695	3701.77	3728.65	3788.41	4104.52	4128.44	3340.36	4581.1		3924.4	3889.06	3991.59	3990.58	4598.42	4544.55	3906.13	4884.06
3684.26	3691.7	3612.55	3917.04	4203.84	4201.78	4325.09	4379.11		3860.8	3840.96	3892.01	4005.13	4384.72	4381.4	3344.54	4885.3		3696.73	3703.35	3734.32	3790.39	4105.4	4129.56	3339.14	4578.94		3925.75	3889.17	3994.41	3988.6	4599.36	4545.88	3904.67	4881.5
3686.01	3693.59	3626.23	3908.44	4205.05	4203.34	4323.15	4377.26		3862.18	3842.41	3895.31	4001.79	4382.63	4381.02	3344.26	4882.8		3698.47	3704.9	3739.9	3792.85	4106.23	4130.61	3337.96	4576.67		3927.07	3888.88	3996.3	3986.69	4600.18	4547.2	3903.26	4878.99
3687.73	3695.48	3639.46	3900.56	4206.2	4204.77	4321.21	4375.37		3863.46	3843.73	3899.25	3998.17	4380.38	4381.2	3344.04	4880.2		3700.21	3706.45	3745.73	3795.96	4106.92	4131.65	3336.91	4574.36		3928.5	3888.19	3997.5	3984.95	4601	4548.47	3901.95	4876.69
3689.38	3697.42	3652.2	3893.44	4207.29	4206.2	4319.23	4373.6		3864.65	3845.12	3903.7	3994.32	4377.74	4382	3343.9	4877.77		3702.01	3708.13	3751.94	3799.79	4107.58	4132.69	3335.83	4572		3930.05	3887.93	3998.26	3983.35	4601.73	4549.68	3900.56	4874.35
3690.99	3699.42	3664.29	3886.95	4208.28	4207.72	4317.31	4372.05		3865.85	3846.46	3908.49	3990.47	4374.75	4384.05	3343.88	4875.26		3703.87	3709.84	3758.64	3804.29	4108.1	4134.08	3334.75	4569.73		3931.66	3888.15	3998.68	3981.86	4602.43	4550.79	3899.08	4872.03
3692.66	3701.32	3675.89	3881.1	4208.98	4209.13	4315.35	4370.52		3867.07	3847.74	3913.31	3986.75	4370.95	4388.02	3343.83	4872.75		3705.66	3711.5	3765.84	3809.3	4108.48	4135.97	3333.73	4567.4		3933.25	3888.79	3998.82	3980.38	4603.24	4551.92	3897.44	4869.72
3694.2	3703.05	3686.93	3875.88	4209.29	4210.47	4313.44	4369.14		3868.32	3848.96	3917.66	3983.22	4365.83	4394.53	3343.88	4870.32		3707.43	3713.27	3773.39	3814.88	4108.42	4138.68	3332.76	4565.11		3934.83	3889.91	3998.68	3979	4603.99	4552.87	3895.74	4867.41
3695.78	3704.74	3697.44	3871.3	4209.25	4211.76	4311.55	4367.91		3869.63	3850.26	3921.22	3980.08	4358.53	4404.33	3344.03	4868.08		3709.06	3715.06	3780.71	3820.54	4107.51	4142.44	3331.67	4562.87		3936.33	3891.49	3998.44	3977.49	4604.62	4553.77	3893.71	4864.84
3697.39	3706.34	3707.33	3867.3	4208.5	4212.87	4309.63	4366.73		3871.08	3851.55	3923.89	3977.38	4347.71	4418.36	3344.22	4865.75		3710.71	3716.69	3787.54	3825.93	4105.37	4147.59	3330.62	4560.61		3937.73	3892.97	3998.05	3975.79	4605.2	4554.65	3891.54	4862.24
3699.03	3707.88	3716.68	3863.93	4206.98	4213.68	4307.47	4365.48		3872.49	3852.9	3925.61	3975.14	4331.46	4436.94	3344.31	4863.44		3712.24	3718.37	3793.51	3830.68	4101.54	4154.14	3329.65	4558.21		3939.08	3894.31	3997.63	3974.08	4605.69	4555.54	3889.19	4859.52
3700.66	3709.59	3725.2	3861.08	4204.63	4214.5	4305.29	4364.41		3873.93	3854.38	3926.43	3973.34	4307.45	4459.96	3344.53	4861.08		3713.82	3720.07	3798.27	3834.52	4095.42	4162.08	3328.78	4555.88		3940.41	3895.57	3997.18	3972.3	4605.95	4556.32	3886.64	4856.72
3702.44	3711.44	3733.03	3858.71	4201.29	4215.31	4302.91	4363.34		3875.27	3856.06	3926.7	3971.98	4273.51	4486.9	3344.62	4858.83		3715.43	3721.66	3801.65	3837.14	4086.61	4171.37	3327.95	4553.54		3941.8	3896.75	3996.78	3970.54	4606.11	4557.18	3883.7	4853.84
3704.13	3713.29	3740.15	3856.81	4196.57	4216.1	4300.28	4362.21		3876.56	3857.95	3926.54	3970.82	4228.11	4516.61	3344.68	4856.47		3717.2	3723.26	3803.87	3838.67	4074.93	4181.71	3327.28	4551.16		3943.25	3897.8	3996.29	3968.89	4606.14	4558	3880.34	4850.94
3705.84	3715.16	3746.58	3855.08	4190.71	4216.9	4297.3	4361.11		3877.76	3860.04	3926.16	3969.77	4170.98	4547.5	3344.69	4854.11		3718.97	3725	3805.05	3839.27	4060.18	4192.64	3326.71	4548.8		3944.73	3898.9	3995.74	3967.4	4605.97	4558.86	3876.35	4847.82
3707.43	3716.93	3752.37	3853.52	4183.55	4217.83	4294.01	4360.07		3879.01	3862.29	3925.6	3968.8	4103.41	4577.92	3344.77	4851.78		3720.78	3726.66	3805.45	3839.16	4042.82	4204	3326.21	4546.47		3946.24	3900.19	3995.09	3965.96	4605.44	4559.77	3871.56	4844.59
3708.9	3718.48	3757.6	3852.19	4175.04	4218.63	4290.1	4358.86		3880.21	3864.51	3924.96	3967.82	4028.53	4606.5	3344.78	4849.55		3722.49	3728.31	3805.36	3838.58	4023.24	4215.79	3325.81	4544.07		3947.77	3901.53	3994.35	3964.71	4604.39	4560.92	3865.86	4841.14
3710.23	3720.01	3762.19	3850.93	4165.5	4219.37	4285.46	4357.68		3881.48	3866.72	3924.17	3966.77	3950.38	4632.37	3344.84	4847.08		3724.05	3730.07	3805.06	3837.79	4002.17	4227.87	3325.63	4541.58		3949.29	3902.82	3993.51	3963.53	4602.39	4562.33	3859.42	4837.3
3711.47	3721.56	3766.26	3849.67	4155.19	4220.05	4279.94	4356.69		3882.8	3868.8	3923.43	3965.77	3873.33	4655.04	3344.96	4844.63		3725.5	3731.78	3804.73	3836.9	3980.13	4240.76	3325.8	4539.12		3950.78	3904.27	3992.71	3962.36	4598.79	4564.34	3852.56	4832.92
3712.53	3723.12	3769.88	3848.55	4144.47	4220.77	4273.54	4355.69		3884.24	3870.77	3922.65	3964.76	3801.04	4674.39	3345.21	4842.18		3726.87	3733.41	3804.33	3836.04	3957.51	4254.83	3326.45	4536.53		3952.27	3905.75	3991.92	3961.14	4592.81	4567.33	3845.93	4828
3713.58	3724.82	3773	3847.61	4133.9	4221.41	4265.98	4354.73		3885.61	3872.62	3921.87	3963.69	3736.07	4690.97	3345.51	4839.66		3728.17	3735.04	3803.88	3835.16	3933.94	4270.15	3327.71	4533.71		3953.75	3907.1	3991.1	3959.97	4583.64	4571.65	3840.61	4822.15
3714.56	3726.62	3775.78	3846.67	4124.02	4222.21	4257.24	4353.95		3887.06	3874.56	3921.09	3962.57	3679.68	4705	3345.9	4837.01		3729.41	3736.64	3803.34	3834.23	3909.07	4286.87	3329.7	4530.7		3955.18	3908.47	3990.24	3958.7	4570.42	4577.57	3838.2	4815.07
3715.37	3728.38	3778.28	3845.78	4115.1	4223.01	4247.22	4353.29		3888.61	3876.44	3920.37	3961.4	3631.83	4717.03	3346.4	4834.42		3730.72	3738.12	3802.57	3833.26	3882.1	4304.93	3332.5	4527.41		3956.58	3909.96	3989.35	3957.37	4552.45	4585.64	3840.57	4806.4
3716.03	3730.12	3780.46	3844.88	4107.82	4223.95	4235.78	4352.55		3890.18	3878.27	3919.59	3960.13	3591.44	4727.43	3346.95	4831.75		3732.06	3739.53	3801.6	3832.19	3852.23	4323.68	3336.33	4523.71		3957.96	3911.4	3988.23	3955.92	4529.36	4596.05	3849.74	4795.87
3716.4	3731.84	3782.3	3844.04	4102.29	4224.88	4222.98	4351.9		3891.61	3880.13	3918.77	3958.82	3557.61	4736.54	3347.48	4828.91		3733.41	3740.95	3800.51	3830.98	3818.69	4342.73	3341.36	4519.52		3959.25	3912.84	3987.05	3954.63	4501.17	4608.66	3867.72	4783.01
3716.39	3733.45	3783.98	3843.06	4098.65	4225.91	4209.15	4351.45		3893.09	3882	3917.89	3957.37	3529.29	4744.39	3348.16	4825.95		3734.76	3742.43	3799.4	3829.75	3781.28	4361.69	3347.91	4515.05		3960.42	3914.35	3985.92	3953.3	4468.14	4623.37	3896.26	4767.71
3716.12	3735	3785.35	3842.03	4096.89	4227.01	4194.66	4351.04		3894.46	3883.72	3917.02	3955.84	3505.19	4751.5	3349.01	4822.92		3736.28	3743.87	3798.35	3828.5	3740.24	4379.94	3356.28	4510.17		3961.63	3915.87	3984.82	3951.97	4430.58	4639.97	3936.19	4750.1
3715.72	3736.58	3786.55	3841	4097.07	4228.3	4180.36	4350.67		3895.61	3885.43	3916.09	3954.16	3484.62	4757.78	3350.09	4819.72		3737.93	3745.37	3797.44	3827.3	3696.27	4397	3366.99	4504.77		3962.75	3917.46	3983.73	3950.61	4389.31	4657.65	3987.68	4730.66
3715.11	3738.2	3787.6	3839.98	4098.83	4229.59	4167.34	4350.49		3896.62	3887.15	3915.14	3952.35	3467.16	4763.39	3351.44	4816.39		3739.6	3747.02	3796.57	3826.18	3650.6	4412.7	3380.41	4498.75		3963.82	3919.06	3982.87	3949.48	4345.12	4675.7	4049.94	4710.14
3714.46	3739.86	3788.5	3838.87	4102.08	4231.06	4156.52	4350.54		3897.62	3888.75	3914.16	3950.48	3452.11	4768.56	3353.25	4812.97		3741.24	3748.68	3795.83	3825.1	3604.91	4426.72	3397.15	4491.95		3964.83	3920.68	3982	3948.19	4298.88	4693.7	4121.18	4689.76
3713.69	3741.64	3789.15	3837.82	4106.48	4232.56	4149.09	4350.61		3898.57	3890.26	3913.27	3948.7	3439.05	4773.48	3355.53	4809.38		3743.04	3750.32	3795.16	3824.05	3560.84	4439.07	3417.84	4483.92		3965.94	3922.32	3981.13	3946.97	4251.42	4710.97	4198.46	4670.69
3712.69	3743.38	3789.75	3836.83	4111.91	4234.09	4146.08	4350.9		3899.54	3891.72	3912.35	3946.85	3427.81	4777.98	3358.3	4805.55		3744.77	3752.02	3794.41	3823.12	3519.95	4449.78	3443.21	4474.4		3966.83	3924.05	3980.22	3945.87	4204.2	4726.95	4278.2	4653.99
3711.32	3745.14	3790.26	3835.82	4117.94	4235.55	4147.9	4351.46		3900.58	3893.13	3911.36	3945.08	3418.04	4782.18	3361.66	4801.47		3746.31	3753.78	3793.63	3822.12	3483.28	4459.07	3473.69	4463.32		3967.8	3925.72	3979.37	3944.94	4158.08	4741.55	4356.18	4640.43
3709.57	3746.77	3790.62	3834.81	4124.46	4237.14	4154.5	4352.25		3901.61	3894.45	3910.4	3943.33	3409.54	4786.23	3365.8	4796.94		3747.84	3755.35	3792.81	3821.11	3451.4	4467.12	3509.78	4450.53		3968.78	3927.52	3978.5	3943.92	4114.36	4754.73	4428.26	4630.27
3707.42	3748.42	3790.9	3833.88	4131.12	4238.78	4165.48	4353.14		3902.64	3895.8	3909.42	3941.61	3402.1	4790.09	3370.81	4792.12		3749.34	3756.81	3791.83	3820.15	3424.5	4474.11	3551.5	4436.09		3969.9	3929.34	3977.64	3942.99	4073.8	4766.24	4490.72	4623.12
3704.94	3749.98	3791.1	3832.89	4137.79	4240.52	4179.68	4354.17		3903.62	3897.07	3908.36	3939.73	3395.64	4793.64	3377	4786.75		3750.5	3758.25	3790.76	3819.12	3402.19	4480.24	3598.71	4420.12		3971.06	3931.18	3976.77	3942.08	4037.38	4776.28	4541.29	4618.48
3702.09	3751.71	3791.06	3831.83	4144.32	4242.25	4195.9	4355.15		3904.57	3898.41	3907.25	3937.88	3389.87	4797.02	3384.71	4780.78		3751.53	3759.53	3789.71	3817.97	3383.85	4485.72	3650.46	4402.84		3972.43	3933.03	3975.95	3941.03	4005.32	4785.04	4579.28	4615.64
3698.89	3753.52	3790.82	3830.83	4150.74	4244.13	4213.05	4356.02		3905.47	3899.69	3906.21	3936.05	3384.76	4800.39	3394.13	4774.14		3752.47	3760.66	3788.67	3816.92	3368.9	4490.73	3705.52	4384.57		3973.82	3934.85	3975.09	3939.94	3978.01	4792.6	4605.43	4613.89
3695.35	3755.51	3790.35	3829.83	4156.81	4245.89	4230.3	4356.64		3906.37	3900.95	3905.12	3934.25	3380.14	4803.56	3405.74	4766.79		3753.2	3761.8	3787.65	3815.87	3356.83	4495.34	3761.77	4365.79		3975.24	3936.56	3974.16	3938.91	3955.02	4798.96	4621.8	4612.71
3691.3	3757.61	3789.64	3828.71	4162.7	4247.64	4247.18	4356.98		3907.23	3902.18	3904.08	3932.44	3376.04	4806.56	3419.99	4758.28		3753.67	3762.77	3786.73	3814.85	3346.87	4499.84	3817	4347.24		3976.54	3938.29	3973.29	3937.82	3936.36	4804.53	4630.99	4611.82
3686.71	3759.98	3788.8	3827.61	4168.42	4249.49	4263.42	4357.01		3908.07	3903.48	3902.95	3930.73	3372.22	4809.46	3437.12	4748.65		3754.11	3763.46	3785.84	3813.9	3338.81	4504.12	3868.46	4329.71		3977.7	3940.02	3972.4	3936.76	3921.43	4809.26	4635.53	4611.04
3681.54	3762.55	3787.93	3826.49	4173.82	4251.41	4278.93	4356.94		3908.88	3904.73	3901.89	3929.11	3368.78	4812.39	3457.71	4737.68		3754.28	3764	3784.9	3813.09	3332.19	4508.21	3914.4	4313.78		3978.77	3941.75	3971.41	3935.84	3909.74	4813.36	4637.4	4610.25
3675.78	3765.49	3786.96	3825.26	4178.92	4253.35	4293.33	4356.67		3909.69	3905.93	3900.75	3927.59	3365.64	4815.09	3482.41	4724.99		3754.1	3764.14	3783.93	3812.21	3326.78	4512.16	3953.86	4299.68		3979.74	3943.55	3970.36	3934.84	3900.66	4816.94	4637.97	4609.44
3669.41	3768.8	3786.01	3823.96	4183.94	4255.52	4306.49	4356.28		3910.39	3907.01	3899.6	3926.12	3362.85	4817.76	3511.75	4710.38		3753.49	3763.74	3782.98	3811.27	3322.24	4516.06	3987.04	4287.55		3980.53	3945.45	3969.34	3933.82	3893.86	4820.33	4637.96	4608.55
3662.61	3772.64	3785.17	3822.79	4188.75	4257.77	4317.81	4355.86		3911.04	3907.89	3898.43	3924.72	3360.28	4820.46	3546.51	4693.68		3752.35	3762.75	3781.92	3810.25	3318.64	4519.76	4014.98	4276.82		3981.23	3947.37	3968.26	3932.93	3888.74	4823.5	4637.69	4607.66
3655.3	3776.9	3784.28	3821.68	4193.34	4260.04	4327.18	4355.51		3911.59	3908.55	3897.42	3923.32	3358.05	4823.16	3587.74	4674.62		3750.41	3761.15	3780.89	3809.15	3315.66	4523.37	4039.7	4266.89		3981.83	3949.28	3967.22	3932.04	3885.04	4826.74	4637.36	4606.74
3647.57	3781.64	3783.29	3820.68	4197.84	4262.42	4334.34	4354.97		3912.03	3908.91	3896.22	3921.94	3356.09	4825.75	3636.25	4653.02		3747.67	3758.63	3779.91	3807.89	3313.26	4526.92	4062.74	4257.35		3982.33	3951.26	3966.18	3931.12	3882.46	4829.96	4636.87	4605.84
3639.47	3786.8	3782.34	3819.76	4202.2	4264.77	4339.56	4354.39		3912.26	3909.16	3895.03	3920.48	3354.33	4828.45	3693	4629.13		3744	3755.44	3778.88	3806.7	3311.28	4530.34	4085.06	4248		3982.64	3953.2	3965.22	3930.28	3880.81	4833.24	4636.35	4604.9
3631.1	3792.49	3781.37	3818.97	4206.32	4267.12	4342.88	4353.77		3912.28	3909.37	3893.85	3919.13	3352.72	4831.15	3758.66	4603.27		3739.49	3751.64	3777.8	3805.59	3309.69	4533.62	4107.18	4238.69		3982.81	3955.11	3964.2	3929.44	3879.88	4836.48	4635.71	4604.03
3622.38	3798.65	3780.26	3818.09	4210.36	4269.5	4344.78	4353.07		3912.12	3909.49	3892.65	3917.76	3351.34	4833.87	3832.97	4576.2		3734.32	3747.53	3776.75	3804.52	3308.31	4536.77	4128.82	4229.76		3982.66	3957.15	3963.22	3928.52	3879.37	4839.76	4635.16	4603.06
3613.56	3805.38	3779.14	3817.11	4214.31	4271.89	4345.59	4352.18		3911.77	3909.46	3891.43	3916.51	3350.14	4836.6	3914.6	4548.89		3728.7	3743.22	3775.62	3803.51	3307.18	4539.9	4148.93	4221.6		3982.15	3959.35	3962.16	3927.48	3879.21	4842.88	4634.48	4601.97
3604.71	3812.62	3778.06	3815.99	4218.1	4274.18	4345.65	4351.25		3911.09	3909.45	3890.38	3915.35	3349.18	4839.45	4001.01	4522.84		3722.76	3739.08	3774.5	3802.56	3306.29	4543.05	4166.43	4214.51		3981.12	3961.55	3961.2	3926.35	3879.27	4846	4633.84	4600.77
3596.03	3820.24	3776.96	3814.8	4221.88	4276.5	4345.22	4350.24		3910.12	3909.3	3889.38	3914.21	3348.37	4842.24	4088.06	4499.41		3717.03	3735.05	3773.46	3801.57	3305.61	4546.25	4180.68	4208.83		3979.51	3963.91	3960.22	3925.22	3879.56	4849.05	4633.16	4599.46
3587.6	3828.11	3775.81	3813.48	4225.62	4278.79	4344.56	4349.16		3908.82	3909.06	3888.42	3913.08	3347.79	4845.11	4170.87	4479.63		3711.57	3731.44	3772.43	3800.52	3305.14	4549.45	4191.28	4204.51		3977.4	3966.48	3959.2	3924.11	3880	4852.1	4632.5	4597.99
3579.65	3836.02	3774.76	3812.23	4229.2	4281.03	4343.77	4348.02		3907.06	3908.98	3887.39	3912.08	3347.42	4847.96	4244.78	4464.19		3706.43	3728.1	3771.46	3799.52	3304.93	4552.86	4198.1	4201.42		3974.78	3968.96	3958.16	3923.1	3880.78	4855.07	4631.69	4596.51
3572.15	3843.77	3773.73	3810.99	4232.69	4283.25	4342.88	4346.87		3904.73	3909.18	3886.24	3911.12	3347.19	4850.94	4306.25	4453.26		3701.62	3725.05	3770.51	3798.52	3304.92	4556.26	4201.86	4199.31		3971.54	3971.34	3957.15	3922.24	3881.73	4858.02	4630.79	4594.92
3565.14	3851.29	3772.7	3809.77	4236.11	4285.54	4342	4345.74		3902.07	3909.8	3885.13	3910.16	3347.19	4854.05	4353.59	4446.24		3697.27	3722.24	3769.59	3797.48	3305.12	4559.6	4203.51	4197.78		3967.7	3973.75	3956.1	3921.54	3882.98	4861.05	4629.8	4593.38
3558.58	3858.61	3771.61	3808.54	4239.46	4288.04	4341.04	4344.56		3899.09	3911.07	3884.07	3909.25	3347.49	4857.37	4387.07	4442.22		3692.94	3719.82	3768.61	3796.38	3305.61	4562.92	4203.77	4196.4		3963.16	3975.99	3955.01	3920.87	3884.39	4864.18	4628.75	4591.93
3552.41	3865.59	3770.49	3807.42	4242.7	4290.56	4340.08	4343.28		3895.99	3913.09	3883	3908.3	3347.99	4860.72	4408.7	4440.39		3688.57	3717.49	3767.69	3795.26	3306.39	4566.28	4203.13	4195.11		3957.79	3977.76	3954.07	3920.2	3886.03	4867.36	4627.63	4590.43
3546.57	3872.26	3769.3	3806.18	4245.78	4293.19	4339.11	4341.96		3892.89	3915.97	3882.06	3907.31	3348.57	4864.2	4421.53	4439.71		3684.07	3715.38	3766.71	3794.02	3307.3	4569.46	4202.25	4193.85		3951.61	3979.34	3953.15	3919.48	3887.77	4870.59	4626.48	4588.97
3541.14	3878.63	3768.05	3805.03	4248.81	4295.91	4338.18	4340.55		3890.11	3919.84	3881.27	3906.26	3349.23	4867.58	4428.44	4439.66		3679.56	3713.53	3765.72	3792.71	3308.39	4572.7	4201.25	4192.56		3944.67	3980.69	3952.2	3918.66	3889.63	4874.06	4625.36	4587.61
3536.07	3884.75	3766.81	3803.97	4251.87	4298.7	4337.26	4339.05		3887.7	3924.5	3880.36	3905.27	3349.79	4870.94	4431.75	4439.76		3674.88	3712.04	3764.59	3791.42	3309.53	4576.09	4200.16	4191.31		3937.01	3981.66	3951.24	3917.79	3891.51	4877.54	4624.1	4586.12
3531.38	3890.62	3765.57	3803.01	4254.79	4301.48	4336.3	4337.57		3885.84	3929.89	3879.34	3904.25	3350.35	4874.34	4433.21	4439.8		3670.21	3710.81	3763.47	3790.23	3310.76	4579.72	4199.06	4190.07		3928.93	3982.62	3950.29	3916.86	3893.47	4881.1	4622.82	4584.46
3527.06	3896.24	3764.4	3802	4257.79	4304.41	4335.22	4336.15		3884.54	3935.72	3878.36	3903.25	3350.87	4877.87	4433.71	4439.52		3665.78	3710.09	3762.18	3789.07	3312.04	4583.48	4197.97	4188.92		3920.76	3983.97	3949.08	3915.82	3895.55	4884.84	4621.52	4582.88
3523.33	3901.73	3763.25	3801.11	4261.02	4307.39	4334.05	4334.74		3883.89	3941.54	3877.3	3902.21	3351.47	4881.43	4433.65	4439.17		3661.88	3709.99	3760.83	3787.92	3313.5	4587.49	4196.9	4187.66		3912.9	3985.62	3947.9	3914.72	3897.74	4888.85	4620.2	4581.32
3519.98	3907.08	3762.1	3800.23	4264.44	4310.38	4332.85	4333.34		3883.7	3947.09	3876.24	3901.15	3352.24	4885.29	4433.14	4438.55		3658.48	3710.59	3759.46	3786.82	3315.06	4591.57	4195.86	4186.33		3905.83	3987.82	3946.71	3913.56	3900.11	4892.89	4618.68	4579.77
3517.19	3912.16	3760.98	3799.38	4267.71	4313.41	4331.49	4331.89		3883.95	3952.33	3875.27	3900.09	3353.19	4889.04	4432.29	4437.69		3655.9	3711.79	3758.17	3785.71	3316.71	4595.59	4194.69	4184.87		3900.16	3990.76	3945.49	3912.47	3902.61	4896.94	4617.24	4578.21
3514.98	3916.8	3760	3798.42	4271.09	4316.35	4330.15	4330.37		3884.53	3956.79	3874.35	3899.04	3354.24	4892.61	4431.17	4436.61		3654.36	3713.73	3756.81	3784.53	3318.35	4599.35	4193.39	4183.42		3896.19	3994.3	3944.35	3911.29	3905.09	4900.95	4615.73	4576.67
3513.39	3921.15	3758.91	3797.49	4274.41	4319.16	4328.88	4328.75		3885.28	3960.65	3873.34	3898.11	3355.36	4895.92	4429.93	4435.49		3653.8	3716.3	3755.65	3783.33	3319.94	4602.98	4192.08	4181.76		3893.96	3998.4	3943.43	3910.35	3907.46	4904.76	4614.07	4575.06
3512.14	3925.15	3757.9	3796.44	4277.53	4321.85	4327.61	4327.06		3886.3	3964.05	3872.37	3897.27	3356.63	4899.23	4428.59	4434.11		3654.13	3719.41	3754.5	3782.2	3321.42	4606.4	4190.71	4180.2		3893.25	4003.02	3942.42	3909.52	3909.72	4908.23	4612.33	4573.2
3511.34	3928.87	3756.93	3795.26	4280.41	4324.56	4326.2	4325.37		3887.59	3967.03	3871.33	3896.5	3357.87	4902.2	4427.27	4432.56		3655.37	3722.92	3753.45	3781.1	3322.85	4609.77	4189.27	4178.6		3893.87	4008.04	3941.46	3908.82	3911.81	4911.53	4610.76	4571.27
3510.71	3932.37	3755.88	3793.92	4283.25	4327.12	4324.84	4323.65		3889.17	3969.77	3870.3	3895.7	3359.18	4905.19	4426.01	4430.97		3657.32	3726.82	3752.46	3779.94	3324.35	4613.13	4187.9	4177.11		3895.33	4013.27	3940.53	3908.03	3913.77	4914.73	4609.09	4569.38
3510.19	3935.81	3754.68	3792.69	4285.88	4329.57	4323.4	4321.87		3890.97	3972.65	3869.34	3894.94	3360.47	4908.24	4424.76	4429.43		3659.78	3730.89	3751.6	3778.8	3325.9	4616.5	4186.58	4175.5		3897.22	4018.57	3939.51	3907.36	3915.73	4917.81	4607.36	4567.5
3509.71	3939.27	3753.6	3791.41	4288.33	4332.04	4321.9	4320.08		3893.1	3975.57	3868.52	3894.04	3361.81	4911.29	4423.49	4427.75		3662.58	3735.12	3750.59	3777.72	3327.48	4619.85	4185.1	4173.92		3899.4	4023.68	3938.39	3906.5	3917.67	4920.75	4605.7	4565.63
3509.32	3942.64	3752.41	3790.16	4290.69	4334.54	4320.27	4318.23		3895.33	3978.62	3867.71	3893.09	3363.06	4914.21	4422.13	4426.19		3665.53	3739.33	3749.64	3776.54	3329.14	4623.2	4183.52	4172.18		3901.82	4028.52	3937.32	3905.6	3919.68	4923.71	4604	4563.76
3508.99	3946	3751.17	3789	4292.96	4336.99	4318.67	4316.22		3897.84	3981.85	3866.98	3892.1	3364.37	4917.17	4420.65	4424.68		3668.48	3743.48	3748.56	3775.3	3330.81	4626.45	4181.88	4170.36		3904.22	4032.92	3936.26	3904.64	3921.65	4926.6	4602.14	4561.82
3508.92	3949.39	3750.01	3787.97	4295.28	4339.44	4316.97	4314.32		3900.38	3985.04	3866.24	3891.09	3365.67	4920.05	4419.09	4423.17		3671.35	3747.45	3747.38	3774.13	3332.46	4629.59	4180.15	4168.42		3906.59	4037.06	3935.13	3903.64	3923.7	4929.5	4600.34	4559.8
3509.01	3952.83	3748.89	3786.86	4297.75	4341.92	4315.17	4312.47		3903.11	3988.33	3865.36	3890.01	3366.98	4922.83	4417.46	4421.39		3673.97	3751.27	3746.06	3772.99	3334.11	4632.81	4178.34	4166.62		3908.97	4040.84	3934.07	3902.58	3925.67	4932.28	4598.53	4557.69
3509.25	3956.13	3747.69	3785.74	4300.3	4344.42	4313.26	4310.57		3905.93	3991.8	3864.4	3888.96	3368.34	4925.65	4415.65	4419.68		3676.52	3754.83	3744.85	3771.72	3335.83	4635.94	4176.59	4164.93		3911.22	4044.49	3933.08	3901.6	3927.67	4935.09	4596.65	4555.59
3509.68	3959.35	3746.64	3784.71	4302.93	4346.92	4311.4	4308.69		3908.93	3995.44	3863.39	3887.96	3369.74	4928.42	4413.75	4417.82		3679.04	3758.23	3743.6	3770.54	3337.47	4639.13	4174.87	4163.3		3913.37	4048.06	3932.11	3900.58	3929.54	4937.91	4594.72	4553.62
3510.32	3962.55	3745.62	3783.77	4305.68	4349.37	4309.5	4306.97		3911.94	3999.26	3862.28	3886.92	3371.1	4931.29	4411.88	4415.88		3681.46	3761.42	3742.48	3769.41	3339.18	4642.3	4173.12	4161.8		3915.58	4051.56	3931.07	3899.62	3931.48	4940.72	4592.78	4551.67
3510.89	3965.71	3744.66	3782.71	4308.38	4351.82	4307.55	4305.07		3915.14	4003.29	3861.1	3885.91	3372.4	4934.34	4410.09	4413.82		3683.82	3764.62	3741.36	3768.24	3340.87	4645.47	4171.43	4160.29		3917.84	4054.95	3930.14	3898.68	3933.28	4943.43	4590.69	4549.78
3511.64	3968.75	3743.73	3781.73	4310.96	4354.38	4305.67	4303.15		3918.35	4007.27	3860.08	3884.96	3373.67	4937.35	4408.2	4411.97		3686.38	3767.76	3740.24	3767	3342.49	4648.63	4169.76	4158.68		3920.04	4058.36	3929.18	3897.73	3935.23	4946.3	4588.63	4547.93
3512.49	3971.85	3742.76	3780.78	4313.55	4356.81	4303.84	4301.2		3921.58	4011.3	3859.07	3884.14	3374.84	4940.32	4406.51	4410.09		3688.79	3770.93	3739.03	3765.86	3344.1	4651.85	4168.07	4156.89		3922.33	4061.75	3928.1	3896.74	3937.11	4949.22	4586.51	4546.01
3513.29	3975.03	3741.68	3779.83	4316.04	4359.13	4301.94	4299.26		3924.86	4015.32	3858.12	3883.26	3375.96	4943.38	4404.94	4408.21		3691.17	3774.16	3737.77	3764.66	3345.8	4654.99	4166.4	4155.11		3924.6	4065.02	3927	3895.78	3939.02	4952.12	4584.48	4543.97
3513.99	3978.18	3740.53	3778.71	4318.53	4361.49	4300.08	4297.21		3928.14	4019.22	3857.29	3882.42	3377.04	4946.28	4403.34	4406.3		3693.58	3777.37	3736.36	3763.49	3347.42	4658.2	4164.8	4153.26		3926.83	4068.26	3925.89	3894.75	3940.84	4954.95	4582.47	4541.99
3514.84	3981.27	3739.26	3777.66	4321.06	4363.91	4298.25	4295.23		3931.4	4023.14	3856.55	3881.67	3378.16	4948.91	4401.6	4404.53		3696.06	3780.47	3735.03	3762.27	3349.02	4661.45	4163.12	4151.36		3929.09	4071.42	3924.67	3893.8	3942.71	4957.79	4580.57	4540
3515.63	3984.36	3737.86	3776.53	4323.59	4366.32	4296.33	4293.16		3934.71	4027.12	3855.64	3880.86	3379.3	4951.76	4399.98	4402.68		3698.33	3783.51	3733.77	3761.11	3350.57	4664.61	4161.5	4149.52		3931.43	4074.62	3923.4	3892.9	3944.46	4960.52	4578.69	4538.12
3516.35	3987.42	3736.58	3775.41	4326.01	4368.91	4294.35	4291.13		3938.05	4031.01	3854.71	3879.9	3380.41	4954.6	4398.24	4400.85		3700.78	3786.42	3732.6	3759.9	3351.98	4667.69	4159.84	4147.78		3933.8	4077.7	3922.34	3892.03	3945.83	4963.2	4576.96	4536.33
3517.11	3990.46	3735.32	3774.06	4328.53	4371.59	4292.35	4289.11		3941.34	4034.82	3853.66	3879	3381.51	4957.5	4396.54	4399.13		3703.2	3789.18	3731.46	3758.72	3353.29	4670.73	4158.07	4146.03		3936.22	4080.8	3921.26	3891.13	3946.72	4965.85	4575.22	4534.53
3517.91	3993.41	3734.06	3772.81	4330.96	4374.4	4290.27	4287.1		3944.6	4038.64	3852.56	3878.09	3382.7	4960.45	4394.77	4397.5		3705.63	3791.98	3730.42	3757.45	3354.56	4673.69	4156.27	4144.24		3938.64	4084.05	3920.29	3890.22	3947.16	4968.64	4573.56	4532.72
3518.62	3996.39	3732.82	3771.53	4333.24	4377.15	4288.13	4284.99		3947.85	4042.44	3851.44	3877.09	3383.87	4963.5	4393	4395.77		3708	3794.72	3729.34	3756.3	3355.83	4676.67	4154.41	4142.55		3940.97	4087.36	3919.47	3889.23	3947.2	4971.49	4571.86	4530.97
3519.26	3999.36	3731.72	3770.2	4335.73	4379.88	4285.97	4283.05		3950.9	4046.27	3850.39	3876.16	3384.95	4966.4	4391.23	4394		3710.48	3797.51	3728.22	3755.11	3357.17	4679.73	4152.33	4140.82		3943.25	4090.57	3918.76	3888.22	3946.73	4974.36	4570.11	4529.09
3519.91	4002.36	3730.52	3768.86	4338.37	4382.55	4283.92	4281.06		3953.89	4050.09	3849.36	3875.29	3386.1	4969.34	4389.48	4392.17		3712.84	3800.43	3727.04	3753.93	3358.6	4682.89	4150.29	4139.01		3945.5	4093.74	3917.94	3887.2	3946.64	4977.16	4568.24	4527.21
3520.53	4005.36	3729.34	3767.72	4341.01	4385.28	4281.82	4278.99		3956.82	4053.89	3848.45	3874.41	3387.23	4972.02	4387.55	4390.15		3715.26	3803.49	3725.87	3752.83	3360	4686.16	4148.33	4137.14		3947.78	4096.94	3917.21	3886.19	3947.01	4979.9	4566.32	4525.38
3521.21	4008.57	3728.21	3766.58	4343.77	4387.87	4279.79	4276.97		3959.76	4057.56	3847.55	3873.5	3388.21	4974.62	4385.78	4388.13		3717.67	3806.5	3724.71	3751.84	3361.41	4689.46	4146.27	4135.32		3950.06	4099.98	3916.41	3885.18	3947.94	4982.52	4564.34	4523.55
3521.92	4011.83	3727.1	3765.43	4346.69	4390.47	4277.85	4275.07		3962.52	4061.03	3846.69	3872.51	3389.2	4977.23	4384.12	4386.18		3720.1	3809.56	3723.48	3750.85	3362.77	4692.69	4144.26	4133.47		3952.35	4102.98	3915.5	3884.25	3949.26	4985.1	4562.37	4521.61
3522.76	4015.18	3725.9	3764.33	4349.3	4393.05	4275.99	4273.08		3965.36	4064.26	3845.86	3871.47	3390.24	4979.81	4382.31	4384.25		3722.5	3812.61	3722.24	3749.97	3364.03	4695.86	4142.43	4131.58		3954.7	4105.96	3914.53	3883.33	3951.09	4987.67	4560.44	4519.61
3523.66	4018.52	3724.67	3763.14	4351.8	4395.65	4274.04	4271.21		3968.05	4067.23	3845.05	3870.47	3391.29	4982.13	4380.44	4382.42		3724.93	3815.58	3721.04	3749.14	3365.24	4699.01	4140.65	4129.78		3956.96	4109.09	3913.49	3882.39	3952.93	4990.34	4558.62	4517.56
3524.59	4021.94	3723.41	3761.9	4354.22	4398.13	4272.18	4269.41		3970.65	4070.08	3844.19	3869.43	3392.33	4984.63	4378.63	4380.83		3727.31	3818.37	3719.85	3748.2	3366.44	4702.13	4138.84	4128.03		3959.15	4112.12	3912.36	3881.43	3954.82	4993.14	4556.78	4515.59
3525.47	4025.17	3722.09	3760.59	4356.5	4400.68	4270.33	4267.5		3973.08	4072.87	3843.23	3868.47	3393.48	4987.28	4376.8	4379.17		3729.59	3821.18	3718.58	3747.16	3367.67	4705.27	4137.08	4126.37		3961.36	4115.2	3911.24	3880.53	3956.59	4995.92	4554.88	4513.56
3526.35	4028.42	3720.87	3759.35	4358.72	4403.3	4268.42	4265.51		3975.55	4075.61	3842.15	3867.69	3394.58	4989.83	4374.9	4377.52		3731.82	3823.99	3717.41	3746.05	3368.93	4708.39	4135.41	4124.65		3963.61	4118.2	3910.15	3879.61	3958.3	4998.73	4552.98	4511.54
3527.17	4031.56	3719.74	3758.19	4361.05	4406.01	4266.42	4263.48		3977.91	4078.28	3841.04	3866.97	3395.72	4992.47	4373.18	4375.95		3734.04	3826.67	3716.26	3744.82	3370.28	4711.52	4133.73	4123.03		3965.83	4121.22	3908.97	3878.61	3960.03	5001.48	4551.04	4509.66
3527.97	4034.7	3718.72	3757.13	4363.47	4408.68	4264.43	4261.28		3980.31	4081.09	3839.93	3866.18	3396.72	4995.32	4371.61	4374.36		3736.22	3829.37	3715.15	3743.61	3371.59	4714.44	4132	4121.35		3968.16	4124.02	3907.77	3877.6	3961.76	5004.27	4548.97	4507.89
3528.83	4037.69	3717.74	3756.11	4365.93	4411.42	4262.43	4259.09		3982.63	4083.77	3838.78	3865.46	3397.77	4998.09	4370.11	4372.56		3738.34	3832.08	3713.95	3742.48	3372.91	4717.29	4130.31	4119.62		3970.47	4126.81	3906.63	3876.55	3963.36	5007.05	4546.91	4506.07
3529.76	4040.72	3716.88	3755.25	4368.61	4414.23	4260.34	4256.98		3984.91	4086.31	3837.72	3864.61	3398.71	5000.74	4368.41	4370.89		3740.57	3834.67	3712.81	3741.46	3374.13	4720.05	4128.61	4117.79		3972.68	4129.6	3905.35	3875.51	3964.94	5009.79	4544.93	4504.37
3530.77	4043.64	3715.87	3754.33	4371.36	4417.01	4258.24	4254.9		3987.1	4088.84	3836.72	3863.65	3399.56	5003.38	4366.74	4369.2		3742.78	3837.23	3711.7	3740.4	3375.36	4722.87	4126.87	4116.06		3974.86	4132.33	3904.06	3874.51	3966.65	5012.48	4542.94	4502.68
3531.74	4046.59	3714.87	3753.38	4374.13	4419.67	4256.2	4252.86		3989.17	4091.31	3835.77	3862.62	3400.32	5005.95	4364.96	4367.47		3745	3839.86	3710.6	3739.32	3376.53	4725.7	4125.01	4114.26		3977	4135.01	3902.88	3873.59	3968.36	5015.19	4540.95	4500.98
3532.66	4049.61	3713.84	3752.37	4376.79	4422.34	4254.15	4250.94		3991.15	4093.54	3834.82	3861.58	3401.23	5008.49	4363.16	4365.67		3747.15	3842.28	3709.42	3738.12	3377.76	4728.81	4123.05	4112.49		3979.11	4137.88	3901.86	3872.7	3970.07	5017.79	4539.04	4499.16
3533.54	4052.73	3712.78	3751.3	4379.47	4425.04	4252.04	4248.91		3993.11	4095.82	3833.99	3860.42	3402.08	5011.02	4361.27	4363.92		3749.37	3844.77	3708.28	3736.91	3378.98	4731.95	4121.12	4110.75		3981.19	4140.76	3900.88	3871.92	3971.84	5020.31	4537.24	4497.26
3534.36	4055.87	3711.67	3750.05	4381.89	4427.56	4250.01	4246.83		3994.99	4098.11	3833.12	3859.39	3402.93	5013.52	4359.61	4362.07		3751.45	3847.32	3707.19	3735.6	3380.27	4735.22	4119.24	4109.03		3983.35	4143.5	3900.06	3871.13	3973.73	5022.95	4535.31	4495.24
3535.06	4059.08	3710.66	3748.84	4384.2	4430.01	4248.02	4244.82		3996.83	4100.23	3832.27	3858.33	3403.93	5016.1	4357.93	4360.23		3753.46	3849.66	3706.06	3734.36	3381.51	4738.52	4117.29	4107.22		3985.49	4146.3	3899.28	3870.21	3975.5	5025.66	4533.32	4493.22
3535.83	4062.33	3709.55	3747.52	4386.5	4432.51	4246.01	4242.82		3998.7	4102.35	3831.26	3857.26	3405.04	5018.64	4356.21	4358.34		3755.4	3851.85	3704.91	3733.14	3382.77	4741.89	4115.47	4105.36		3987.64	4149.07	3898.43	3869.22	3977.16	5028.47	4531.35	4491.2
3536.65	4065.42	3708.39	3746.28	4388.86	4435.01	4244.03	4240.72		4000.54	4104.46	3830.23	3856.25	3406	5021.18	4354.36	4356.52		3757.45	3854.18	3703.83	3731.99	3384.09	4745.07	4113.76	4103.45		3989.66	4151.69	3897.47	3868.28	3978.86	5031.22	4529.41	4489.27
3537.43	4068.46	3707.28	3745.11	4391.08	4437.33	4242.11	4238.63		4002.35	4106.46	3829.06	3855.29	3406.97	5023.7	4352.54	4354.81		3759.51	3856.3	3702.87	3730.8	3385.42	4748.34	4111.97	4101.55		3991.62	4154.22	3896.43	3867.25	3980.58	5034.02	4527.28	4487.41
3538.2	4071.53	3706.08	3744	4393.38	4439.81	4240.16	4236.6		4004.21	4108.44	3827.99	3854.23	3408.08	5026.27	4350.56	4353.03		3761.61	3858.32	3701.86	3729.6	3386.74	4751.48	4110.13	4099.61		3993.52	4156.83	3895.4	3866.1	3982.24	5036.77	4525.28	4485.66
3539.1	4074.58	3704.86	3742.82	4395.7	4442.35	4238.15	4234.37		4006.06	4110.46	3826.86	3853.24	3409.08	5028.82	4348.53	4351.28		3763.86	3860.5	3700.8	3728.41	3388.04	4754.49	4108.35	4097.73		3995.4	4159.35	3894.36	3865.07	3983.96	5039.48	4523.41	4483.93
3540.09	4077.63	3703.72	3741.73	4398.04	4444.92	4236.1	4232.14		4007.81	4112.42	3825.92	3852.26	3409.92	5031.39	4346.59	4349.51		3766.14	3862.76	3699.74	3727.3	3389.25	4757.39	4106.55	4095.98		3997.21	4161.81	3893.3	3864.11	3985.77	5042.08	4521.6	4482.18
3541.15	4080.83	3702.6	3740.57	4400.42	4447.56	4234.05	4230.01		4009.52	4114.5	3825.02	3851.27	3410.79	5033.98	4344.75	4347.69		3768.3	3864.92	3698.71	3726.25	3390.3	4760.38	4104.65	4094.3		3999.16	4164.21	3892.25	3863.14	3987.58	5044.81	4519.7	4480.37
3542.26	4084.1	3701.47	3739.37	4402.95	4450.37	4231.99	4228.02		4011.21	4116.6	3824.14	3850.4	3411.62	5036.72	4342.85	4345.81		3770.38	3867.22	3697.54	3725.2	3391.34	4763.2	4102.77	4092.55		4001.22	4166.56	3891.19	3862.26	3989.3	5047.56	4517.99	4478.58
3543.48	4087.31	3700.45	3738.15	4405.58	4453.12	4229.96	4226.05		4012.9	4118.57	3823.18	3849.63	3412.3	5039.44	4341.06	4344.08		3772.38	3869.48	3696.4	3724.29	3392.39	4766.01	4100.88	4090.81		4003.28	4168.79	3889.97	3861.49	3991.03	5050.29	4516.21	4476.64
3544.61	4090.53	3699.41	3737.04	4408.22	4455.83	4228	4224.22		4014.55	4120.6	3822.31	3848.82	3413.04	5042.14	4339.33	4342.3		3774.25	3871.72	3695.35	3723.36	3393.45	4768.9	4098.94	4089.07		4005.32	4171.03	3888.77	3860.65	3992.74	5053.02	4514.42	4474.62
3545.6	4093.81	3698.35	3735.94	4410.83	4458.49	4226.06	4222.33		4016.3	4122.68	3821.29	3848.1	3413.89	5044.79	4337.58	4340.56		3776.09	3873.92	3694.35	3722.35	3394.53	4771.77	4096.89	4087.26		4007.37	4173.27	3887.63	3859.8	3994.44	5055.67	4512.5	4472.6
3546.42	4097.02	3697.39	3734.97	4413.36	4461.2	4224.14	4220.47		4018.09	4124.5	3820.26	3847.32	3414.8	5047.31	4335.74	4338.98		3778	3876.15	3693.22	3721.31	3395.84	4774.62	4094.9	4085.35		4009.35	4175.44	3886.47	3858.85	3996.19	5058.3	4510.68	4470.55
3547.25	4100.17	3696.37	3733.98	4415.78	4463.81	4222.19	4218.54		4019.9	4126.34	3819.32	3846.39	3415.75	5049.7	4334	4337.34		3779.92	3878.29	3692.11	3720.38	3397.11	4777.63	4093	4083.56		4011.22	4177.72	3885.39	3857.81	3998	5060.91	4508.82	4468.52
3547.98	4103.34	3695.29	3732.99	4418.13	4466.43	4220.22	4216.54		4021.66	4128.3	3818.41	3845.32	3416.79	5052.03	4332.18	4335.65		3781.86	3880.45	3690.96	3719.31	3398.37	4780.64	4091.1	4081.88		4013.1	4180.02	3884.48	3856.75	3999.83	5063.53	4507.06	4466.63
3548.78	4106.49	3694.2	3731.92	4420.37	4469.05	4218.23	4214.51		4023.42	4130.11	3817.44	3844.25	3417.69	5054.31	4330.4	4334.08		3783.78	3882.49	3689.64	3718.27	3399.72	4783.62	4089.3	4080.06		4014.94	4182.36	3883.52	3855.76	4001.68	5066.13	4505.25	4464.83
3549.65	4109.52	3693.07	3730.86	4422.69	4471.64	4216.28	4212.6		4025.09	4131.8	3816.51	3843	3418.49	5056.6	4328.67	4332.48		3785.65	3884.51	3688.27	3717.26	3401.11	4786.63	4087.62	4078.23		4016.81	4184.63	3882.54	3854.8	4003.29	5068.79	4503.56	4463.06
3550.63	4112.47	3691.82	3729.62	4425.02	4474.16	4214.36	4210.57		4026.68	4133.64	3815.53	3841.8	3419.13	5059.09	4327.1	4330.74		3787.42	3886.53	3687.07	3716.21	3402.36	4789.57	4085.91	4076.49		4018.6	4186.95	3881.65	3853.92	4004.59	5071.41	4501.82	4461.37
3551.54	4115.43	3690.61	3728.38	4427.55	4476.72	4212.42	4208.51		4028.31	4135.42	3814.52	3840.59	3419.71	5061.56	4325.53	4328.99		3789.17	3888.57	3685.91	3715	3403.69	4792.41	4084.12	4074.67		4020.36	4189.21	3880.71	3853.06	4005.76	5073.94	4500.06	4459.66
3552.46	4118.53	3689.45	3727.17	4430.15	4479.31	4210.52	4206.48		4029.94	4137.05	3813.4	3839.51	3420.18	5064.07	4324.05	4327.16		3790.94	3890.62	3684.74	3713.83	3405.13	4795.33	4082.37	4072.63		4022.07	4191.42	3879.69	3852.16	4006.67	5076.5	4498.19	4457.83
3553.34	4121.65	3688.33	3726.03	4432.96	4481.97	4208.64	4204.4		4031.52	4138.68	3812.3	3838.41	3420.78	5066.68	4322.6	4325.19		3792.77	3892.71	3683.7	3712.6	3406.5	4798.31	4080.58	4070.68		4023.8	4193.48	3878.72	3851.27	4007.34	5079.08	4496.39	4455.97
3554.16	4124.78	3687.24	3724.84	4435.7	4484.66	4206.67	4202.24		4033.06	4140.32	3811.25	3837.43	3421.51	5069.35	4321.07	4323.28		3794.53	3894.89	3682.61	3711.35	3407.86	4801.39	4078.76	4068.81		4025.45	4195.6	3877.73	3850.22	4008.21	5081.74	4494.57	4454.12
3555.02	4128.01	3686.23	3723.74	4438.46	4487.25	4204.67	4200.19		4034.63	4141.86	3810.27	3836.41	3422.4	5071.75	4319.38	4321.41		3796.29	3897.02	3681.41	3710.03	3409.26	4804.63	4077.02	4066.86		4027.19	4197.74	3876.64	3849.22	4009.36	5084.27	4492.72	4452.23
3556	4131.29	3685.25	3722.68	4441.06	4489.89	4202.76	4198.04		4036.1	4143.4	3809.21	3835.47	3423.47	5074.17	4317.7	4319.61		3798.1	3899.2	3680.09	3708.79	3410.52	4807.88	4075.33	4064.95		4028.97	4199.85	3875.55	3848.2	4010.56	5086.75	4490.85	4450.35
3557.05	4134.34	3684.06	3721.67	4443.59	4492.54	4200.76	4196		4037.48	4144.92	3808.23	3834.52	3424.57	5076.66	4315.93	4317.95		3799.89	3901.4	3678.79	3707.47	3411.62	4811.14	4073.68	4063.2		4030.75	4201.96	3874.47	3847.26	4012	5089.18	4488.97	4448.65
3558.15	4137.34	3682.83	3720.61	4445.92	4495.07	4198.78	4194.04		4038.92	4146.42	3807.31	3833.54	3425.69	5078.96	4314.06	4316.42		3801.62	3903.62	3677.46	3706.19	3412.7	4814.35	4072	4061.49		4032.47	4204.07	3873.31	3846.31	4013.71	5091.54	4487.01	4446.91
3559.36	4140.41	3681.6	3719.58	4448.29	4497.62	4196.87	4192.15		4040.42	4147.91	3806.3	3832.52	3426.72	5081.16	4312.31	4314.82		3803.37	3905.74	3676.17	3704.91	3413.83	4817.4	4070.3	4059.71		4034.23	4206.17	3872.1	3845.46	4015.43	5093.75	4485.05	4445.1
3560.47	4143.43	3680.3	3718.58	4450.72	4500.21	4194.99	4190.3		4041.87	4149.42	3805.32	3831.59	3427.68	5083.57	4310.63	4313.35		3805.13	3907.9	3674.9	3703.79	3414.96	4820.23	4068.5	4057.94		4035.9	4208.15	3870.92	3844.59	4017.14	5096.11	4483.15	4443.26
3561.59	4146.37	3679.01	3717.54	4453.18	4502.67	4193.13	4188.64		4043.33	4150.86	3804.49	3830.65	3428.42	5085.97	4308.9	4311.81		3806.81	3909.87	3673.74	3702.68	3416.2	4823.04	4066.65	4056.11		4037.5	4210.1	3869.75	3843.75	4018.86	5098.58	4481.21	4441.47
3562.65	4149.36	3678.01	3716.4	4455.61	4505.04	4191.35	4186.83		4044.91	4152.41	3803.71	3829.58	3429.23	5088.25	4307.25	4310.2		3808.39	3911.85	3672.69	3701.7	3417.53	4825.77	4064.62	4054.31		4039.07	4212	3868.58	3842.88	4020.55	5101.06	4479.36	4439.47
3563.68	4152.28	3677	3715.25	4458.21	4507.51	4189.59	4185		4046.39	4154.01	3802.99	3828.65	3429.96	5090.7	4305.6	4308.45		3810	3913.81	3671.66	3700.71	3418.9	4828.49	4062.63	4052.41		4040.68	4213.96	3867.52	3841.89	4022.22	5103.62	4477.47	4437.59
3564.58	4155.09	3676.04	3714.06	4460.66	4509.99	4187.9	4183.16		4047.79	4155.66	3802.32	3827.76	3430.73	5093.17	4303.86	4306.7		3811.66	3915.69	3670.66	3699.69	3420.19	4831.25	4060.74	4050.59		4042.17	4215.94	3866.52	3840.89	4023.94	5106.24	4475.56	4435.71
3565.54	4157.9	3675.13	3712.77	4463.07	4512.56	4186.17	4181.14		4049.28	4157.38	3801.56	3826.83	3431.58	5095.57	4302.22	4304.83		3813.38	3917.53	3669.71	3698.57	3421.43	4834.12	4058.92	4048.84		4043.72	4218	3865.53	3839.8	4025.71	5108.75	4473.69	4433.85
3566.41	4160.83	3674.18	3711.49	4465.45	4515.28	4184.36	4179.06		4050.83	4159.16	3800.66	3825.91	3432.52	5097.99	4300.59	4303		3815.12	3919.51	3668.77	3697.5	3422.74	4837.01	4057.18	4047.19		4045.39	4220.05	3864.54	3838.66	4027.58	5111.29	4471.93	4431.89
3567.3	4163.75	3673.1	3710.27	4467.86	4517.99	4182.5	4177.17		4052.36	4160.85	3799.76	3825.14	3433.44	5100.54	4298.87	4301.19		3816.89	3921.42	3667.7	3696.35	3424.02	4839.93	4055.61	4045.53		4047.04	4222.11	3863.51	3837.53	4029.46	5113.84	4470.13	4429.96
3568.17	4166.74	3672.09	3709.11	4470.28	4520.68	4180.61	4175.3		4054.06	4162.58	3798.72	3824.16	3434.33	5103.01	4297.21	4299.52		3818.66	3923.33	3666.65	3695.19	3425.33	4842.87	4054.06	4043.96		4048.67	4224.16	3862.42	3836.55	4031.3	5116.32	4468.48	4428.01
3569.1	4169.82	3670.97	3708.1	4472.92	4523.29	4178.66	4173.49		4055.83	4164.26	3797.65	3823.16	3435.23	5105.54	4295.54	4297.92		3820.4	3925.39	3665.6	3694.04	3426.79	4845.87	4052.42	4042.36		4050.37	4226.1	3861.36	3835.59	4033.03	5118.81	4466.86	4426.08
3570.09	4172.7	3669.75	3707.12	4475.65	4526	4176.74	4171.83		4057.45	4165.8	3796.66	3822.07	3436	5107.9	4293.88	4296.44		3822.21	3927.47	3664.6	3692.73	3428.07	4848.79	4050.82	4040.71		4051.93	4228.09	3860.23	3834.57	4034.85	5121.45	4465.2	4424.38
3571.16	4175.54	3668.65	3706.21	4478.49	4528.68	4174.91	4170.21		4059.11	4167.26	3795.69	3820.91	3436.76	5110.23	4292.26	4294.87		3823.97	3929.48	3663.53	3691.4	3429.38	4851.77	4049.16	4039.13		4053.42	4230.03	3859.15	3833.7	4036.58	5124.04	4463.51	4422.67
3572.3	4177.98	3667.16	3705.3	4481.49	4531.51	4173.22	4168.54		4060.33	4168.76	3794.74	3819.45	3437.43	5112.05	4290.79	4293.59		3826.13	3931.53	3662.52	3689.59	3430.23	4854.66	4047.51	4037.45		4054.84	4231.91	3857.82	3832.59	4038.82	5126.7	4461.87	4421.4
		MELTING									MELTING									MELTING									MELTING
				COOLING		COOLING							COOLING		COOLING							COOLING		COOLING							COOLING		COOLING

## Sheet: Suppl. Fig. 11
	Supplementary Figure 11 and Suppl. Table 1
	data taken from preparation for Figure 2c
	conditions: 2nM, 1°C/min			R = right-ONLY		L = left ONLY
		edges
	isomers	e(-)	e(0)/R	e(1)/R	e(2)/R	e(0)/L	e(1)/L	e(2)/L
	tot i-form	15.1267	18.78	16.3	16.6167	61.7867	49.4767	26.7767
	ccc	52.18	43.12	49.6	47.34	0	1.51	19.97
	cci	44.58	51.34	48.9	49.85	14.02	37.83	74.73
	cii	0.4	2.5	0	0	68.18	40.57	2.8
	iii	0	0	0	0	11.66	9.82	0
	others	2.84	3.04	1.49	2.81	6.14	10.27	2.5
	n	604	465	527	482	555	526	402
		Standard Deviation
	isomers	e(-)	e(0)/R	e(1)/R	e(2)/R	e(0)/L	e(1)/L	e(2)/L
	ccc	6.97	3.59	6.17	2.19	0	0.15	1.41
	cci	6.49	2.77	5.91	2.21	0.84	0.51	1.37
	cii	0.57	1.28	0	0	2.45	2.31	0.6
	iii	0	0	0	0	1.79	1.07	0
	others	1.2	0.47	0.42	0.88	0.21	1.98	0.96
										original Suppl. Figure 11
										Suppl. Figure 11 of the Supplementary Information

## Sheet: Suppl. Fig. 14
	Raw data for Supplementary Figure 14 and Suppl. Table 3 (short edges type 0)																							preparation for Suppl. Fig. 14
		e(short) @ 2nM, -1°C/min - counted									e(short) @ 2nM, -1°C/min - fraction															edges
		ccc	icc	iic	iii	others	total				ccc	icc	iic	iii	others	total									isomers	e(-)	e(short)	e(0)		SD
	picture 1	33	69	2	0	22	126			picture 1	26.1905	54.7619	1.5873	0	17.4603	100								2 nM, -1°C/min	tot i-form	15.1267	19.1769	62.1967		6.96882	1.88335	0
	picture 2	34	68	2	0	18	122			picture 2	27.8689	55.7377	1.63934	0	14.7541	100									ccc	52.18	25.7892	-		6.48727	0.659322	1.00297
	picture 3	31	72	1	0	29	133			picture 3	23.3083	54.1353	0.75188	0	21.8045	100									cci	44.58	54.8783	10.99		0.567957	0.406644	2.64793
							381			Mean	25.7892	54.8783	1.32618	0	18.0063	100									cii	0.4	1.32618	71.72		0	0	2.22121
										SD	1.88335	0.659322	0.406644	0	2.9041	0									iii	-	0	10.72		1.19526	2.9041	2.20233
																									others	2.84	18.0063	6.56
																									n	250	381	470
																								5 nM, -1°C/min	tot i-form	15.3	19.0222	60.7		SD
																									ccc	53.3	28.653	-		6.96882	3.8644	0
																									cci	42.5	54.85	9.5		6.48727	4.31952	1.00297
																									cii	1.7	1.10835	73.7		0.567957	0.823871	2.64793
		e(short) @ 5nM, -1°C/min - counted									e(short) @ 5nM, -1°C/min - fraction														iii	0	0	8.4		0	0	2.22121
		ccc	icc	iic	iii	others	total				ccc	icc	iic	iii	others	total									others	2.5	15.3887	8.4		1.19526	0.714071	2.20233
	picture 1	36	91	3	0	22	152			picture 1	23.6842	59.8684	1.97368	0	14.4737	100									n	362	468	357
	picture 2	49	93	0	0	26	168			picture 2	29.1667	55.3571	0	0	15.4762	100
	picture 3	49	73	2	0	24	148			picture 3	33.1081	49.3243	1.35135	0	16.2162	100
							468			Mean	28.653	54.85	1.10835	0	15.3887	100
										SD	3.8644	4.31952	0.823871	0	0.714071	0
																								original Suppl. Fig. 14e								original Suppl. Fig. 14f
																								Suppl. Fig. 14e of the Supplementary Information								Suppl. Fig. 14f of the Supplementary Information

## Sheet: Suppl. Fig. 17
	Raw data for Supplementary Figure 17 and Suppl. Table 4 (removal of last row of right-side core staples)																								preparation of Suppl. Figure 17
																									conditions: 5nM, -1°C/min
		e(--) @ 5 nM, -1°C/min - counted									e(--) @ 5 nM, -1°C/min - fraction															edges
		ccc	icc	iic	iii	others	total				ccc	icc	iic	iii	others	total										e(--)			e(0-)
	picture 1	7	31	26	2	2	68			picture 1	10.2941	45.5882	38.2353	2.94118	2.94118	100									isomers	A + B + C
	picture 2	10	24	32	2	4	72			picture 2	13.8889	33.3333	44.4444	2.77778	5.55556	100									tot i-form	42.5072			85.8557				SD
	picture 3	3	35	24	1	8	71			picture 3	4.22535	49.2958	33.8028	1.40845	11.2676	100									ccc	9.46945			0					3.98799			0
							211			Mean	9.46945	42.7391	38.8275	2.3758	6.58811	100									cci	42.7391			0.37037					6.82095			0.523783
										SD	3.98799	6.82095	4.36456	0.687265	3.47678	0									cii	38.8275			41.6922					4.36456			1.67025
																									iii	2.3758			57.9374					0.687265			1.34558
																									others	6.58811			10.364					3.47678			2.92198
																									n	211			296
																										A e(--)	B e(--)	C e(--)	A e(0-)	B e(0-)	C e(0-)		SD
																									can	23.6381	33.4995	95.3597	0	0.30581	33.375		2.37821	2.07095	0.703252	0	0.432481	1.81124
																									iso	72.3353	60.342	3.86488	99.7863	96.5392	55.4796		4.04263	0.610419	0.715273	0.302182	0.514855	4.901
		e(0-) @ 5 nM, -1°C/min - counted									e(0-) @ 5 nM, -1°C/min - fraction														others	4.02663	6.15852	0.77538	0.213675	3.15499	11.1453		1.66443	1.46053	0.0120214	0.302182	0.569505	3.10313
		ccc	icc	iic	iii	others	total				ccc	icc	iic	iii	others	total									n	250	254	258	464	319	304
	picture 1	0	1	36	53	13	90			picture 1	0	1.11111	40	58.8889	14.4444	100
	picture 2	0	0	51	65	9	116			picture 2	0	0	43.9655	56.0345	7.75862	100
	picture 3	0	0	37	53	8	90			picture 3	0	0	41.1111	58.8889	8.88889	100
							296			Mean	0	0.37037	41.6922	57.9374	10.364	100
										SD	0	0.523783	1.67025	1.34558	2.92198	0
		e(--) @ 5 nM, -1°C/min - counted - face A									e(--) @ 5 nM, -1°C/min - fraction - face A
		can	iso	others	total						can	iso	others	total
	picture 1	27	97	3	127					picture 1	21.2598	76.378	2.3622	100
	picture 2	32	84	7	123					picture 2	26.0163	68.2927	5.69106	100
	picture 3				0					picture 3
					250					Mean	23.6381	72.3353	4.02663	100
										SD	2.37821	4.04263	1.66443	0
		e(--) @ 5 nM, -1°C/min - counted - face B									e(--) @ 5 nM, -1°C/min - fraction - face B
		can	iso	others	total						can	iso	others	total
	picture 1	33	64	8	105					picture 1	31.4286	60.9524	7.61905	100											original Suppl. Fig. 17c								original Suppl. Fig. 17d
	picture 2	53	89	7	149					picture 2	35.5705	59.7315	4.69799	100
	picture 3				0					picture 3
					254					Mean	33.4995	60.342	6.15852	100
										SD	2.07095	0.610419	1.46053	0
		e(--) @ 5 nM, -1°C/min - counted - face C									e(--) @ 5 nM, -1°C/min - fraction - face C
		can	iso	others	total						can	iso	others	total
	picture 1	122	4	1	127					picture 1	96.063	3.14961	0.787402	100
	picture 2	124	6	1	131					picture 2	94.6565	4.58015	0.763359	100
	picture 3				0					picture 3
					258					Mean	95.3597	3.86488	0.77538	100
										SD	0.703252	0.715273	0.0120214	0
		e(0-) @ 5 nM, -1°C/min - counted - face A									e(0-) @ 5 nM, -1°C/min - fraction - face A
		can	iso	others	total						can	iso	others	total
	picture 1	0	152	0	152					picture 1	0	100	0	100											Suppl. Fig. 17c of the SI								Suppl. Fig. 17d of the SI
	picture 2	0	156	0	156					picture 2	0	100	0	100
	picture 3	0	155	1	156					picture 3	0	99.359	0.641026	100
					464					Mean	0	99.7863	0.213675	100
										SD	0	0.302182	0.302182	0
		e(0-) @ 5 nM, -1°C/min - counted - face B									e(0-) @ 5 nM, -1°C/min - fraction - face B
		can	iso	others	total						can	iso	others	total
	picture 1	0	106	3	109					picture 1	0	97.2477	2.75229	100
	picture 2	0	97	4	101					picture 2	0	96.0396	3.9604	100
	picture 3	1	105	3	109					picture 3	0.917431	96.3303	2.75229	100
					319					Mean	0.30581	96.5392	3.15499	100
										SD	0.432481	0.514855	0.569505	0
		e(0-) @ 5 nM, -1°C/min - counted - face C									e(0-) @ 5 nM, -1°C/min - fraction - face C
		can	iso	others	total						can	iso	others	total
	picture 1	31	54	10	95					picture 1	32.6316	56.8421	10.5263	100
	picture 2	33	45	14	92					picture 2	35.8696	48.913	15.2174	100											additional Figure not shown in the manuscript								additional Figure not shown in the manuscript
	picture 3	37	71	9	117					picture 3	31.6239	60.6838	7.69231	100
					304					Mean	33.375	55.4796	11.1453	100
										SD	1.81124	4.901	3.10313	0

[truncated: 7 more sheets: Suppl. Fig. 20b, Suppl. Fig. 20c, Suppl. Fig. 22, Suppl. Fig. 24, Suppl. Fig. 31, Suppl. Fig. 36, Suppl. Fig. 42]
